# Supplementary material for: Acrylato[tris­(1-methyl-1H-benzimidazol-2-ylmeth­yl)amine]cobalt(II) perchlorate–dimethyl­formamide–methanol (2/2/3)
Source: Acta Crystallogr Sect E Struct Rep Online. 2008 Oct 15;64(Pt 11):m1396. doi: 10.1107/S1600536808032595 (PMC2959638; doi:10.1107/S1600536808032595)
Supplement: Supplementary file 2 [file e-64-m1396-Isup2.hkl]

# 
# h,k,l, Fc-squared, Fo-squared, sigma(Fo-squared) and status flag 
# 
data_I
_shelx_title ' G0413 in P-1' 
_shelx_refln_list_code          4 
_shelx_F_calc_maximum      226.15 
_exptl_crystal_F_000       836.00 
_reflns_d_resolution_high  0.8255 
 
loop_ 
 _symmetry_equiv_pos_as_xyz 
 'x, y, z' 
 '-x, -y, -z' 
 
_cell_length_a    11.3398 
_cell_length_b    13.9507 
_cell_length_c    14.4270 
_cell_angle_alpha 108.443 
_cell_angle_beta  110.738 
_cell_angle_gamma 100.278 
 
_shelx_F_squared_multiplier     1.000 
 
loop_ 
 _refln_index_h 
 _refln_index_k 
 _refln_index_l 
 _refln_F_squared_calc 
 _refln_F_squared_meas 
 _refln_F_squared_sigma 
 _refln_observed_status 
   2   0   0     7721.89     8028.20    145.96 o 
   3   0   0      729.71      753.65      6.70 o 
   4   0   0     4049.41     4118.57     31.70 o 
   5   0   0      136.39      155.46      5.05 o 
   6   0   0       18.27       13.02      1.86 o 
   7   0   0     2337.54     2553.45     24.57 o 
   8   0   0       13.38       11.98      1.93 o 
   9   0   0      250.69      216.42      5.78 o 
  10   0   0      233.07      213.52     10.66 o 
  11   0   0      197.05      179.36      8.48 o 
  12   0   0        0.05        1.25      3.89 o 
 -12   1   0      203.49      171.20     10.08 o 
 -11   1   0       25.11       31.26      3.41 o 
 -10   1   0        3.27        9.35      2.38 o 
  -9   1   0        1.84        0.97      1.60 o 
  -8   1   0      823.33      945.02     10.54 o 
  -7   1   0      623.59      645.31      7.25 o 
  -6   1   0     1620.51     1661.16     15.12 o 
  -5   1   0     2645.91     2653.60     20.53 o 
  -4   1   0      934.35     1024.83      8.83 o 
  -3   1   0       87.19       94.91      5.62 o 
  -2   1   0      426.94      330.90      2.31 o 
   2   1   0     1081.48     1293.91     20.44 o 
   3   1   0      966.84     1054.25      8.42 o 
   4   1   0        9.07        8.11      1.16 o 
   5   1   0     2059.63     1976.71     17.08 o 
   6   1   0        4.87        6.67      1.65 o 
   7   1   0       93.81       85.54      2.97 o 
   8   1   0     1253.35     1215.63     16.48 o 
   9   1   0      436.42      411.44      7.64 o 
  10   1   0      167.34      165.17      8.38 o 
  11   1   0      137.83      133.99      8.40 o 
 -12   2   0       92.72       79.10      9.82 o 
 -11   2   0      329.36      315.18     18.72 o 
 -10   2   0      125.32      111.80      7.22 o 
  -9   2   0        0.55        1.11      1.24 o 
  -8   2   0     1805.02     1821.02     29.23 o 
  -7   2   0      173.28      156.15      4.19 o 
  -6   2   0        1.98        2.89      0.91 o 
  -5   2   0      921.90      958.23      6.59 o 
  -4   2   0     1134.78      986.68      7.11 o 
  -3   2   0     8617.92     8648.33     89.28 o 
  -2   2   0     2167.25     2144.95     42.44 o 
  -1   2   0     4670.76     3318.55     30.49 o 
   0   2   0      401.49      101.25     13.74 o 
   1   2   0     3182.43     4135.85     53.64 o 
   2   2   0    10152.07    10744.02    145.15 o 
   3   2   0       14.15        8.65      1.78 o 
   4   2   0      497.95      463.88      4.52 o 
   5   2   0     1274.83     1229.70     10.59 o 
   6   2   0      146.87      128.78      3.07 o 
   7   2   0       50.86       53.09      3.16 o 
   8   2   0      212.78      246.58      7.06 o 
   9   2   0      219.46      269.31      6.27 o 
  10   2   0       54.68       48.24      4.11 o 
  11   2   0        1.56        0.00     10.56 o 
 -12   3   0        0.00        9.33      6.78 o 
 -11   3   0      562.62      495.05     33.92 o 
 -10   3   0        1.54        0.00      1.58 o 
  -9   3   0      251.75      197.18      3.17 o 
  -8   3   0      377.43      439.50      5.75 o 
  -7   3   0      234.92      183.05      5.75 o 
  -6   3   0        8.56       12.59      0.95 o 
  -5   3   0      128.96      132.03      4.11 o 
  -4   3   0      372.88      382.36      7.80 o 
  -3   3   0      104.20       88.23      5.85 o 
  -2   3   0     6228.01     6072.88     44.20 o 
  -1   3   0     1038.44      778.34      6.85 o 
   0   3   0    41302.10    39384.50    992.70 o 
   1   3   0      681.73      585.27      6.33 o 
   2   3   0        9.26       46.18      4.37 o 
   3   3   0      259.35      220.71      5.05 o 
   4   3   0      285.40      240.35      5.72 o 
   5   3   0      153.85      214.08      4.24 o 
   6   3   0     1064.65     1076.48     12.87 o 
   7   3   0     1617.92     1790.23     21.49 o 
   8   3   0      757.33      802.57     13.60 o 
   9   3   0       97.09       94.66      4.67 o 
  10   3   0       97.27      108.44      6.73 o 
  11   3   0        4.71        4.97      5.67 o 
 -12   4   0      124.64      136.44     12.13 o 
 -11   4   0      254.91      268.98     14.16 o 
 -10   4   0      189.20      190.12     11.28 o 
  -9   4   0      105.55      103.62      8.40 o 
  -8   4   0     1017.44     1051.85     28.75 o 
  -7   4   0       27.81       22.90      4.66 o 
  -6   4   0      878.16      982.82     18.15 o 
  -5   4   0     1595.20     1684.62     26.37 o 
  -4   4   0      550.84      541.61      9.92 o 
  -3   4   0     3848.81     3571.87     32.62 o 
  -2   4   0     1132.41     1117.08     23.87 o 
  -1   4   0     7645.67     8726.85     88.22 o 
   0   4   0     4345.44     4041.67     38.34 o 
   1   4   0      618.27      506.87      6.32 o 
   2   4   0        3.68        6.95      2.63 o 
   3   4   0      149.96      181.91      3.97 o 
   4   4   0     2295.84     2517.20     28.79 o 
   5   4   0      254.83      316.98      7.67 o 
   6   4   0        0.12        4.92      2.28 o 
   7   4   0       27.50       28.04      3.14 o 
   8   4   0      661.66      675.96     12.38 o 
   9   4   0       22.14       31.35      3.82 o 
  10   4   0       60.36       57.26      7.14 o 
 -12   5   0        4.70        7.12      7.04 o 
 -11   5   0       33.52       40.28      8.65 o 
 -10   5   0      143.89      131.35     10.35 o 
  -9   5   0       22.88       33.75      7.04 o 
  -8   5   0     1384.42     1376.63     28.24 o 
  -7   5   0      142.73      155.18      7.97 o 
  -6   5   0      320.00      395.50     10.52 o 
  -5   5   0      527.14      543.05     11.36 o 
  -4   5   0      301.13      228.57      3.73 o 
  -3   5   0     2768.78     2953.66     26.74 o 
  -2   5   0      191.87      122.53      3.22 o 
  -1   5   0     5832.32     5769.18     58.05 o 
   0   5   0      124.22      203.59      4.49 o 
   1   5   0       51.33       77.51      4.32 o 
   2   5   0      186.12      210.47      6.70 o 
   3   5   0      728.46      755.32      8.97 o 
   4   5   0      167.26      234.23      5.21 o 
   5   5   0     1467.35     1513.39     18.78 o 
   6   5   0      336.53      360.86      8.12 o 
   7   5   0      105.60       97.66      4.31 o 
   8   5   0       22.79       22.06      3.44 o 
   9   5   0      368.81      396.81     10.40 o 
  10   5   0        6.40        3.85      4.16 o 
 -12   6   0       21.14       27.14      9.07 o 
 -11   6   0     1282.92     1365.26     45.54 o 
 -10   6   0       55.00       40.45      8.14 o 
  -9   6   0      423.79      382.61     14.42 o 
  -8   6   0      958.39     1072.88     30.78 o 
  -7   6   0     2995.42     3030.97     52.07 o 
  -6   6   0      239.31      282.21      9.41 o 
  -5   6   0       70.51       70.05      2.54 o 
  -4   6   0       42.79       38.20      1.63 o 
  -3   6   0     1582.07     1666.89     22.90 o 
  -2   6   0      785.11      661.69     12.21 o 
  -1   6   0      180.14      223.28      5.85 o 
   0   6   0      780.07      794.31     16.45 o 
   1   6   0      499.30      636.59     16.45 o 
   2   6   0      565.02      685.52     18.15 o 
   3   6   0       61.51       49.79      2.43 o 
   4   6   0     2482.96     2607.35     39.81 o 
   5   6   0      250.60      261.94      5.75 o 
   6   6   0     1250.59     1309.94     18.60 o 
   7   6   0      151.09      156.51      8.40 o 
   8   6   0      171.77      187.75      6.24 o 
   9   6   0       27.54       21.03      4.50 o 
 -12   7   0      156.25      150.69     14.33 o 
 -11   7   0      109.81      106.42     11.70 o 
 -10   7   0      527.94      649.98     29.00 o 
  -9   7   0     1047.29     1078.56     26.97 o 
  -8   7   0      734.33      804.06     20.44 o 
  -7   7   0      496.52      542.88     14.92 o 
  -6   7   0      926.11     1062.28     25.78 o 
  -5   7   0     1061.79     1083.20     12.31 o 
  -4   7   0      282.18      333.86      6.40 o 
  -3   7   0     4738.04     4531.15     66.31 o 
  -2   7   0     4148.88     4404.89     67.75 o 
  -1   7   0     2214.17     2240.90     33.24 o 
   0   7   0     2093.16     2076.13     32.39 o 
   1   7   0     1753.20     1857.78     30.70 o 
   2   7   0       90.76       99.81      6.53 o 
   3   7   0      314.27      326.50      5.48 o 
   4   7   0     1822.69     1957.28     35.32 o 
   5   7   0     1113.33     1099.15     19.59 o 
   6   7   0      304.03      333.87      8.58 o 
   7   7   0       14.69       13.42      3.09 o 
   8   7   0      489.37      484.82     11.15 o 
   9   7   0        0.09        0.00      3.27 o 
 -11   8   0       61.66       72.50     10.77 o 
 -10   8   0       69.01       76.40      9.92 o 
  -9   8   0      110.93      206.32     19.08 o 
  -8   8   0     1296.86     1384.26     30.53 o 
  -7   8   0        0.54        0.51      3.73 o 
  -6   8   0       33.23       26.28      1.24 o 
  -5   8   0      187.78      189.67      3.65 o 
  -4   8   0      116.90       83.71      3.01 o 
  -3   8   0      507.59      573.07     12.97 o 
  -2   8   0     2066.41     2238.44     34.09 o 
  -1   8   0     2557.83     2713.82     46.72 o 
   0   8   0      425.86      416.11     10.52 o 
   1   8   0      355.90      372.18     10.85 o 
   2   8   0       75.80       92.01      6.95 o 
   3   8   0      130.74      119.03      9.67 o 
   4   8   0      566.10      519.83      9.35 o 
   5   8   0      381.44      435.59      9.27 o 
   6   8   0        2.59        1.10      3.73 o 
   7   8   0        1.08        0.00      1.96 o 
   8   8   0       68.76       37.33     19.63 o 
 -12   9   0      174.19      199.19     15.77 o 
 -10   9   0      132.91      108.37     11.45 o 
  -9   9   0        0.03        0.00      5.00 o 
  -8   9   0      150.82      159.68     15.86 o 
  -7   9   0     1616.81     1580.04     73.05 o 
  -6   9   0      532.59      512.25      6.30 o 
  -5   9   0      610.80      593.58     11.79 o 
  -4   9   0     1354.33     1386.12     39.56 o 
  -3   9   0      602.88      584.43     11.36 o 
  -2   9   0      330.34      364.30      9.41 o 
  -1   9   0        7.54       20.44      4.41 o 
   0   9   0     1447.31     1593.29     34.34 o 
   1   9   0        0.84        0.00      6.02 o 
   2   9   0       54.77       59.10     11.53 o 
   3   9   0       26.25       35.99      2.75 o 
   4   9   0      107.32      110.13      5.38 o 
   5   9   0      133.08      109.67      7.76 o 
   6   9   0       90.04       72.26     11.15 o 
   7   9   0        5.37       12.38      8.23 o 
 -12  10   0       52.90       60.38     12.30 o 
  -9  10   0       41.98       47.06      8.82 o 
  -8  10   0      191.87      195.38     11.62 o 
  -7  10   0     1297.25     1172.15     11.74 o 
  -6  10   0      201.34      188.49      4.06 o 
  -5  10   0      123.19       86.02      4.24 o 
  -4  10   0       93.22       94.63      3.77 o 
  -3  10   0      203.30      211.57      7.38 o 
  -2  10   0      270.45      289.33     13.06 o 
  -1  10   0       57.99       46.13      5.68 o 
   0  10   0       15.38        6.78      4.58 o 
   1  10   0     1014.04      988.93     22.98 o 
   2  10   0      388.31      437.05     15.77 o 
   3  10   0        1.30        1.11      1.83 o 
   4  10   0      486.81      410.93     30.36 o 
   5  10   0      701.80      600.28     65.13 o 
   6  10   0       90.58       90.82     12.55 o 
 -11  11   0       86.93       96.42     12.64 o 
  -9  11   0        7.45        9.75      6.87 o 
  -8  11   0      392.42      371.08     15.26 o 
  -7  11   0       30.45       36.58      4.58 o 
  -6  11   0       99.88      120.26      4.20 o 
  -5  11   0      260.86      214.04      5.57 o 
  -4  11   0      313.63      325.27     16.96 o 
  -3  11   0       18.69       13.99      4.24 o 
  -2  11   0      401.89      423.15     12.80 o 
  -1  11   0      196.48      166.55     13.74 o 
   0  11   0      203.64      209.03     10.77 o 
   1  11   0      876.81      881.91     22.98 o 
   2  11   0        4.61        3.22      5.68 o 
   3  11   0       14.00       14.55      2.65 o 
   4  11   0        2.99        2.33      1.95 o 
   5  11   0      459.38      538.13     23.57 o 
 -11  12   0        6.66        3.14      7.46 o 
  -9  12   0        0.03        0.00      5.85 o 
  -8  12   0      167.35      127.58     24.13 o 
  -7  12   0      544.97      527.50     42.74 o 
  -6  12   0       10.72       10.68      2.82 o 
  -5  12   0        1.96        0.55      2.14 o 
  -4  12   0       25.07       26.06      4.12 o 
  -3  12   0      362.78      371.42      9.30 o 
  -2  12   0        0.72        0.00      3.90 o 
  -1  12   0        7.42        5.60      5.17 o 
   0  12   0      445.88      474.28     16.96 o 
   1  12   0       23.10       30.10     12.89 o 
   2  12   0      110.31      104.90     11.62 o 
   3  12   0      229.56      193.66     32.48 o 
   4  12   0      153.57      166.38     15.94 o 
  -9  13   0       70.69       66.31     10.52 o 
  -8  13   0       19.10       16.25      2.25 o 
  -7  13   0      817.36      682.42     45.28 o 
  -6  13   0      189.12      150.87      5.71 o 
  -5  13   0      183.64      160.09      7.00 o 
  -4  13   0        3.26        8.23      3.18 o 
  -3  13   0     1172.89     1202.12     18.51 o 
  -2  13   0       25.78       30.27      6.70 o 
  -1  13   0      232.03      220.39     12.47 o 
   0  13   0      288.14      295.10     15.18 o 
   1  13   0      868.61      891.24     27.81 o 
   2  13   0        6.76        2.37      6.87 o 
   3  13   0        2.10        6.36      8.31 o 
  -9  14   0       49.01       42.82      9.92 o 
  -7  14   0        0.04        0.00      2.40 o 
  -6  14   0       12.53       17.59      4.36 o 
  -5  14   0      139.61      150.65      6.25 o 
  -4  14   0      425.62      416.48     26.84 o 
  -3  14   0        1.11        1.48      4.24 o 
  -2  14   0      411.70      340.16     33.88 o 
  -1  14   0      157.91      107.86     17.04 o 
   0  14   0        6.92       17.38     12.89 o 
   1  14   0      155.34      186.47     14.92 o 
   2  14   0       57.21       68.18     19.33 o 
  -7  15   0      164.29      156.48      6.09 o 
  -6  15   0       63.45       61.75      6.02 o 
  -5  15   0        0.88        0.18      2.97 o 
  -4  15   0       16.10       10.28      4.19 o 
  -3  15   0        5.36        5.20      3.92 o 
  -2  15   0       81.31       91.12     13.57 o 
  -1  15   0       13.21       12.92      5.01 o 
   0  15   0      100.64      138.65     13.99 o 
  -4  16   0       64.35       40.31     10.35 o 
   2 -16   1        2.33        0.40      3.34 o 
   3 -16   1      246.16      239.19     14.06 o 
   4 -16   1        7.98        8.55      6.05 o 
   5 -16   1      204.53      192.33      8.62 o 
   6 -16   1       28.59       20.38      4.50 o 
  -1 -15   1       53.67       41.24      8.91 o 
   0 -15   1      263.08      278.12     18.27 o 
   1 -15   1        4.55        3.51      3.64 o 
   2 -15   1        2.06        0.00      4.08 o 
   3 -15   1        7.24        3.62      3.32 o 
   4 -15   1        3.05        0.00      3.43 o 
   5 -15   1      254.62      261.21      8.26 o 
   6 -15   1      102.94      100.36      4.95 o 
   7 -15   1      186.32      177.00     10.71 o 
  -2 -14   1        0.38        5.42     14.63 o 
  -1 -14   1       60.46       26.80     24.85 o 
   0 -14   1      460.26      391.39     75.90 o 
   1 -14   1      745.01      663.03     97.05 o 
   2 -14   1       10.05       13.87      4.11 o 
   3 -14   1      238.73      205.01      8.30 o 
   4 -14   1      830.01      785.33     27.12 o 
   5 -14   1      186.25      152.02      6.93 o 
   6 -14   1        0.22        0.61      2.43 o 
   7 -14   1       53.04       58.97      9.75 o 
   8 -14   1      255.12      276.19     15.26 o 
  -4 -13   1       21.90       10.34     20.69 o 
  -3 -13   1      489.48      583.76     23.23 o 
  -2 -13   1      147.81      157.22     13.31 o 
  -1 -13   1      745.38      646.13    121.01 o 
   0 -13   1      463.59      385.21     57.75 o 
   1 -13   1      542.88      459.12     50.71 o 
   2 -13   1       55.31       39.38      4.32 o 
   3 -13   1      194.36      186.02     12.21 o 
   4 -13   1       25.04       36.06      3.94 o 
   5 -13   1      560.98      579.43     12.05 o 
   6 -13   1       91.28       91.28      5.95 o 
   7 -13   1        6.89        3.69      2.38 o 
   8 -13   1      176.67      171.97     12.30 o 
  10 -13   1       32.16       22.73      9.16 o 
  -5 -12   1        7.30       10.26      9.89 o 
  -4 -12   1       77.09       92.85     12.21 o 
  -3 -12   1       11.18        6.35      5.55 o 
  -2 -12   1        3.69        0.00      6.02 o 
  -1 -12   1      250.69      239.39     12.80 o 
   0 -12   1      509.55      493.36     16.28 o 
   1 -12   1      545.98      538.12     33.16 o 
   2 -12   1      827.58      855.61     14.29 o 
   3 -12   1       13.63       17.44      3.60 o 
   4 -12   1       35.30       54.19      4.78 o 
   5 -12   1      462.68      466.94      7.84 o 
   6 -12   1      295.70      271.69      9.99 o 
   7 -12   1       56.41       47.31      3.82 o 
   8 -12   1        0.51        1.95      5.43 o 
   9 -12   1      665.89      686.11     22.98 o 
  10 -12   1       33.50       23.40      9.07 o 
  11 -12   1       75.78       75.81     12.89 o 
  -6 -11   1      305.21      362.88     20.47 o 
  -5 -11   1       72.20       58.09     10.94 o 
  -4 -11   1       96.89       96.21     17.30 o 
  -3 -11   1        3.58        0.27      3.60 o 
  -2 -11   1        7.88       16.11      6.53 o 
  -1 -11   1      143.98      148.74      9.75 o 
   0 -11   1      219.05      234.30     10.43 o 
   1 -11   1      447.17      484.97     13.48 o 
   2 -11   1     1017.82      979.67     16.39 o 
   3 -11   1      128.16      121.02      5.22 o 
   4 -11   1      667.99      686.14      8.95 o 
   5 -11   1        4.31        3.58      1.88 o 
   6 -11   1       34.18       45.79      3.32 o 
   7 -11   1       36.43       30.83      3.67 o 
   8 -11   1      361.39      390.16     15.94 o 
   9 -11   1       53.39       71.32      9.67 o 
  11 -11   1      141.93      164.85     15.01 o 
  -7 -10   1        0.02        0.00      8.60 o 
  -6 -10   1      128.83      141.90     83.27 o 
  -5 -10   1      185.46      178.31     22.51 o 
  -4 -10   1       78.14       68.47     15.09 o 
  -3 -10   1      788.84      811.95     39.86 o 
  -2 -10   1       18.18       24.42      6.36 o 
  -1 -10   1      189.06      191.90      9.58 o 
   0 -10   1       75.20       66.99      6.44 o 
   1 -10   1      830.20      863.68     17.89 o 
   2 -10   1      215.23      211.41      4.91 o 
   3 -10   1       25.19       36.94      3.50 o 
   4 -10   1      585.21      613.31      9.86 o 
   5 -10   1      146.77      147.02      3.52 o 
   6 -10   1      222.66      233.01      3.95 o 
   7 -10   1      105.01       91.36     12.47 o 
   8 -10   1       20.51       17.55      6.70 o 
   9 -10   1      466.26      481.06     18.15 o 
  11 -10   1       17.16       19.84      9.07 o 
  -8  -9   1        3.44        1.69      7.31 o 
  -7  -9   1        6.78        1.82      5.12 o 
  -6  -9   1      252.59      228.11     20.05 o 
  -5  -9   1       32.19       28.50      3.03 o 
  -4  -9   1        2.61        3.15      2.09 o 
  -3  -9   1       25.57       18.99      2.60 o 
  -2  -9   1      723.70      696.12     23.49 o 
  -1  -9   1       12.36       25.35      5.09 o 
   0  -9   1      735.78      690.94     14.92 o 
   1  -9   1       54.57       52.66      4.83 o 
   2  -9   1     2292.11     2493.73     27.91 o 
   3  -9   1       88.19      103.36      4.58 o 
   4  -9   1     1679.22     1820.68     16.38 o 
   5  -9   1      330.69      281.30      4.94 o 
   6  -9   1       30.21       27.37      2.42 o 
   7  -9   1      120.48       97.94      8.40 o 
   8  -9   1      319.40      273.31     19.25 o 
   9  -9   1     2122.49     2321.63     50.12 o 
  10  -9   1       12.63       21.45      7.97 o 
  11  -9   1        0.06        0.00     15.86 o 
  12  -9   1      317.05      313.50     19.76 o 
  -8  -8   1       27.37       10.25      6.69 o 
  -7  -8   1      141.56      135.08     29.92 o 
  -6  -8   1      227.37      193.73     10.81 o 
  -5  -8   1      102.26      101.70      4.20 o 
  -4  -8   1     1180.73     1245.16     14.64 o 
  -3  -8   1      691.72      670.22      8.99 o 
  -2  -8   1       16.47       19.25      4.83 o 
  -1  -8   1       17.10       24.34      4.58 o 
   0  -8   1      343.79      349.12      9.16 o 
   1  -8   1     1911.19     2112.60     33.41 o 
   2  -8   1       39.94       25.39      2.16 o 
   3  -8   1      218.48      274.00      7.55 o 
   4  -8   1      920.83      959.41      9.20 o 
   5  -8   1       87.32       72.21      2.53 o 
   6  -8   1      702.50      687.43     15.36 o 
   7  -8   1      184.07      173.84      9.41 o 
   8  -8   1      737.48      785.58     21.28 o 
   9  -8   1      291.37      279.16     20.52 o 
  10  -8   1      728.53      701.88     23.23 o 
  11  -8   1      466.07      446.30     20.61 o 
  12  -8   1       56.72       58.68     11.62 o 
  -9  -7   1      138.66      124.64     18.69 o 
  -8  -7   1      123.47      118.46      5.14 o 
  -7  -7   1       48.74       31.62      3.03 o 
  -6  -7   1     1092.55     1226.24     15.36 o 
  -5  -7   1      707.42      788.83     22.81 o 
  -4  -7   1      404.54      415.41      5.69 o 
  -3  -7   1       94.33      104.83      2.45 o 
  -2  -7   1     5668.28     6004.70    104.22 o 
  -1  -7   1        2.88        8.14      3.31 o 
   0  -7   1      618.81      582.82     11.19 o 
   1  -7   1     4219.67     4415.99     64.53 o 
   2  -7   1      988.03     1187.32     12.98 o 
   3  -7   1      466.56      438.20      6.33 o 
   4  -7   1     1943.17     2074.51     16.58 o 
   5  -7   1     3178.35     3281.53     24.93 o 
   6  -7   1       92.63       84.97      6.53 o 
   7  -7   1       60.25       80.56     11.28 o 
   8  -7   1     1269.73     1408.34     30.61 o 
   9  -7   1      501.07      502.35     17.55 o 
  10  -7   1       31.96       44.52     14.92 o 
  11  -7   1      297.21      294.85     16.62 o 
  12  -7   1      344.34      320.03     18.83 o 
 -10  -6   1        9.12       12.56      6.04 o 
  -9  -6   1       42.98       56.77      4.30 o 
  -8  -6   1      268.33      290.52      6.47 o 
  -7  -6   1      597.47      614.79      9.58 o 
  -6  -6   1       13.40        8.59      2.02 o 
  -5  -6   1      784.67      790.65     10.74 o 
  -4  -6   1      602.66      666.54     17.38 o 
  -3  -6   1     3244.62     3637.08     47.61 o 
  -2  -6   1      800.84      695.27     13.40 o 
  -1  -6   1      326.93      344.54      8.06 o 
   0  -6   1       93.07      103.71      6.78 o 
   1  -6   1     1221.69     1269.95     20.18 o 
   2  -6   1       67.55       32.99      1.75 o 
   3  -6   1      151.77       90.24      1.89 o 
   4  -6   1      580.16      433.12      3.82 o 
   5  -6   1     2911.81     2977.29     51.98 o 
   6  -6   1      186.95      170.70      7.80 o 
   7  -6   1       27.50       33.58      5.51 o 
   8  -6   1      163.87      148.40      9.33 o 
   9  -6   1     1102.39     1157.51     28.24 o 
  10  -6   1      265.75      291.03     14.50 o 
  11  -6   1       21.98       31.88     15.01 o 
  12  -6   1        0.59        0.34      5.77 o 
 -10  -5   1        1.31        4.90      4.67 o 
  -9  -5   1        2.17        4.01      2.83 o 
  -8  -5   1        0.26        5.25      2.61 o 
  -7  -5   1      621.91      688.33     10.05 o 
  -6  -5   1       83.51       79.62      3.21 o 
  -5  -5   1      112.18      132.26      3.24 o 
  -4  -5   1      387.47      370.51      5.61 o 
  -3  -5   1     3804.98     3897.61     48.17 o 
  -2  -5   1       13.66       17.64      3.22 o 
  -1  -5   1     4669.39     4791.57     69.11 o 
   0  -5   1       90.14       96.25      3.90 o 
   1  -5   1     3250.63     3170.98     49.65 o 
   2  -5   1      269.38      286.66      3.52 o 
   3  -5   1      309.10      212.28      2.50 o 
   4  -5   1      608.96      597.31      4.17 o 
   5  -5   1       16.93       13.69      2.58 o 
   6  -5   1     2098.93     2151.79     39.60 o 
   7  -5   1       51.02       64.65      5.33 o 
   8  -5   1      142.62      164.17      9.41 o 
   9  -5   1      760.32      711.89     20.10 o 
  10  -5   1      665.66      641.93     28.24 o 
  11  -5   1        8.56        9.92      7.21 o 
  12  -5   1       25.56       35.45      9.50 o 
 -11  -4   1      147.66      145.84     11.17 o 
 -10  -4   1       28.92       36.01      5.71 o 
  -9  -4   1       92.49      103.21      4.88 o 
  -8  -4   1        2.70        8.42      2.50 o 
  -7  -4   1      180.87      180.23      4.78 o 
  -6  -4   1     2621.52     2688.85     30.52 o 
  -5  -4   1       36.48       48.21      4.49 o 
  -4  -4   1      276.06      302.02      4.03 o 
  -3  -4   1        6.20        7.11      1.70 o 
  -2  -4   1     2612.50     2685.84     92.22 o 
  -1  -4   1       71.64       61.06      3.31 o 
   0  -4   1        4.76       48.93      2.97 o 
   1  -4   1     5780.41     5001.70     66.91 o 
   2  -4   1      549.66      598.12     16.11 o 
   3  -4   1     6954.77     7236.91     52.73 o 
   4  -4   1     2509.61     2642.96     28.31 o 
   5  -4   1      487.70      508.74      7.59 o 
   6  -4   1        0.13        3.47      3.75 o 
   7  -4   1       51.33       56.97      4.94 o 
   8  -4   1      861.35      909.65     31.16 o 
   9  -4   1        2.33        0.36      0.81 o 
  10  -4   1      155.15      132.29     23.91 o 
  11  -4   1        6.12        0.85      5.43 o 
  12  -4   1       17.54        9.84      7.55 o 
 -11  -3   1      168.88      189.05     10.68 o 
 -10  -3   1        1.22        0.00      5.32 o 
  -9  -3   1      113.30      100.50      4.54 o 
  -8  -3   1     1321.14     1292.69     14.94 o 
  -7  -3   1     2221.08     2158.79    112.84 o 
  -6  -3   1       47.02       45.44      2.99 o 
  -5  -3   1     2344.54     2454.98     25.07 o 
  -4  -3   1      366.98      483.94      5.39 o 
  -3  -3   1     2791.28     2867.21     26.20 o 
  -2  -3   1     1082.28      888.34     24.13 o 
   1  -3   1     6225.56     7807.14     61.64 o 
   2  -3   1    30197.96    28254.68    484.81 o 
   3  -3   1      440.94      476.59      8.00 o 
   4  -3   1     2229.00     2151.30     15.24 o 
   5  -3   1      366.41      348.82      4.27 o 
   6  -3   1       42.18       33.87      1.27 o 
   7  -3   1       44.26       49.88      3.04 o 
   8  -3   1       45.61       56.09      2.19 o 
   9  -3   1      460.48      511.54     12.54 o 
  10  -3   1       50.47       54.29      2.60 o 
  11  -3   1       12.73        9.07      1.78 o 
  12  -3   1        3.82        4.49      6.70 o 
 -11  -2   1       55.58       38.24      7.89 o 
 -10  -2   1        2.45        1.33      3.23 o 
  -9  -2   1       90.80      106.70      4.11 o 
  -8  -2   1      133.01      137.86      4.24 o 
  -7  -2   1     1119.71     1367.01     13.47 o 
  -6  -2   1      408.93      460.81      7.66 o 
  -5  -2   1     2613.91     2929.68     23.83 o 
  -4  -2   1      559.08      644.18      5.24 o 
  -3  -2   1     1620.55     1536.02     10.76 o 
  -2  -2   1     2011.67     1974.11     62.79 o 
  -1  -2   1      165.44       96.16      0.93 o 
   1  -2   1     2031.62     3327.13     19.16 o 
   2  -2   1      294.90      269.53      2.81 o 
   3  -2   1       36.85       70.66      1.52 o 
   4  -2   1     2125.26     2088.40     17.91 o 
   5  -2   1        3.41        1.68      0.92 o 
   6  -2   1        3.41        4.20      1.41 o 
   7  -2   1     1431.09     1438.30     13.23 o 
   8  -2   1      222.57      265.03      4.61 o 
   9  -2   1        0.89        2.18      1.49 o 
  10  -2   1     1042.87      995.45     32.40 o 
  11  -2   1       79.05       72.35      5.21 o 
  12  -2   1       45.79       47.83     15.18 o 
 -12  -1   1       63.82       46.77      5.43 o 
 -11  -1   1      104.11       98.99      5.38 o 
 -10  -1   1      558.20      603.22     13.68 o 
  -9  -1   1      316.72      365.91     10.49 o 
  -8  -1   1      626.25      728.74      7.71 o 
  -7  -1   1      486.81      435.67      5.30 o 
  -6  -1   1     1363.99     1400.18     11.09 o 
  -5  -1   1       79.64       91.23      2.15 o 
  -4  -1   1        8.25       11.50      2.29 o 
  -3  -1   1     2612.08     2618.11     48.17 o 
  -2  -1   1     1342.59     1311.48     11.44 o 
   2  -1   1     4307.47     4043.21     24.87 o 
   3  -1   1    14117.43    14647.59    166.11 o 
   4  -1   1     1204.62     1229.13      8.69 o 
   5  -1   1      199.14      175.79      2.76 o 
   6  -1   1     1000.72     1015.45      9.89 o 
   7  -1   1      281.27      246.70      4.97 o 
   8  -1   1       89.34       70.78      3.01 o 
   9  -1   1      227.08      188.57      4.40 o 
  10  -1   1      311.92      332.00     16.10 o 
  11  -1   1        9.06       10.18      2.52 o 
  12  -1   1       10.83       11.34      3.10 o 
 -12   0   1        0.79        1.01      2.34 o 
 -11   0   1      143.16      153.57      5.31 o 
 -10   0   1        5.93        5.12      2.22 o 
  -9   0   1       22.67       14.64      2.78 o 
  -8   0   1     1434.45     1324.49     11.62 o 
  -7   0   1      946.12      857.18      7.95 o 
  -6   0   1       99.50       77.48      2.15 o 
  -5   0   1     1186.34     1132.63      8.46 o 
  -4   0   1        9.88       11.46      1.47 o 
  -3   0   1     3339.18     3505.67     46.13 o 
  -2   0   1     5905.22     5937.52     70.35 o 
   1   0   1      658.13      207.41      2.28 o 
   2   0   1    51142.12    46327.78    471.88 o 
   3   0   1     2436.84     2655.01     17.25 o 
   4   0   1      546.89      535.93      4.47 o 
   5   0   1      329.52      335.33      4.45 o 
   6   0   1      228.13      212.04      4.78 o 
   7   0   1       59.40       48.42      2.71 o 
   8   0   1      540.02      532.65     17.12 o 
   9   0   1     1870.86     2058.12     20.25 o 
  10   0   1      483.18      485.79     14.08 o 
  11   0   1        1.35        1.50      3.50 o 
 -12   1   1      202.66      183.31     18.19 o 
 -11   1   1        2.59        3.98      2.56 o 
 -10   1   1        5.05        4.59      1.89 o 
  -9   1   1      111.87      154.24      4.48 o 
  -8   1   1       25.05       39.88      2.22 o 
  -7   1   1     1317.28     1423.36     10.91 o 
  -6   1   1     2130.03     2381.22     17.20 o 
  -5   1   1       42.22       59.01      1.40 o 
  -4   1   1     1725.07     1895.18     17.64 o 
  -3   1   1      547.57      408.35      6.01 o 
  -2   1   1       66.10       43.58      2.97 o 
   1   1   1      701.06      266.61      3.12 o 
   2   1   1     6163.55     6165.95     49.66 o 
   3   1   1    10165.44    10709.05     95.81 o 
   4   1   1      164.74      168.09      2.60 o 
   5   1   1     2090.18     2579.90     22.93 o 
   6   1   1      451.30      404.88      5.41 o 
   7   1   1     1451.77     1501.30     15.92 o 
   8   1   1      165.75      191.15     12.93 o 
   9   1   1      131.34      147.07      6.78 o 
  10   1   1      913.53      923.88     25.00 o 
  11   1   1        8.99       10.92      3.47 o 
 -12   2   1      276.53      239.09     15.08 o 
 -11   2   1        0.94        1.93      1.79 o 
 -10   2   1      389.41      409.73     14.86 o 
  -9   2   1      655.61      739.15      8.63 o 
  -8   2   1      416.27      484.42      5.88 o 
  -7   2   1      252.35      310.72      4.28 o 
  -6   2   1     1309.93     1337.30     10.17 o 
  -5   2   1       69.82       61.23      2.63 o 
  -4   2   1        0.75        4.33      0.86 o 
  -3   2   1     1951.40     1937.74     20.78 o 
  -2   2   1      427.48      478.49      3.89 o 
  -1   2   1     3629.88     2492.96     19.99 o 
   0   2   1      282.84       69.90     13.74 o 
   1   2   1     6279.65     5140.09     48.84 o 
   2   2   1      479.33      532.76      4.86 o 
   3   2   1       27.55       32.66      1.90 o 
   4   2   1      357.46      310.20      3.97 o 
   5   2   1      116.83      105.37      5.13 o 
   6   2   1        5.27        7.00      2.73 o 
   7   2   1     1060.25     1040.17     15.39 o 
   8   2   1        2.22        4.62      2.67 o 
   9   2   1      416.90      466.11     11.21 o 
  10   2   1      107.40      129.56      8.39 o 
  11   2   1       29.95       25.52      5.29 o 
 -13   3   1        6.28        7.80      7.21 o 
 -12   3   1      115.91      115.75     10.94 o 
 -11   3   1       87.64       76.43     11.10 o 
 -10   3   1      391.07      366.98     12.34 o 
  -9   3   1      793.75      791.09      8.93 o 
  -8   3   1      899.07      810.52      8.87 o 
  -7   3   1      856.78      779.14      7.68 o 
  -6   3   1     1811.63     1889.22     16.38 o 
  -5   3   1      494.78      487.85      9.67 o 
  -4   3   1       12.83       22.10      2.37 o 
  -3   3   1      190.79      137.52      1.69 o 
  -2   3   1     3940.93     4054.68     36.12 o 
  -1   3   1     6730.55     6601.67     64.50 o 
   0   3   1     2097.04     3203.88     30.64 o 
   1   3   1      141.80      111.22      2.96 o 
   2   3   1       63.52      103.05      4.49 o 
   3   3   1        1.80        6.89      1.52 o 
   4   3   1      619.83      699.33      9.13 o 
   5   3   1       70.42       64.47      3.12 o 
   6   3   1     1626.62     1708.87     20.34 o 
   7   3   1      171.71      155.87      5.19 o 
   8   3   1        9.22       17.15      3.36 o 
   9   3   1      516.51      569.57     33.92 o 
  10   3   1      161.98      166.92      6.58 o 
 -13   4   1       27.09       24.00      8.90 o 
 -12   4   1        5.79        2.20      5.85 o 
 -11   4   1      220.66      227.18     18.99 o 
 -10   4   1       51.91       47.49      7.46 o 
  -9   4   1       28.45       27.98      6.02 o 
  -8   4   1      238.09      278.23     10.43 o 
  -7   4   1      403.63      371.50     10.68 o 
  -6   4   1     2386.31     2403.03     38.24 o 
  -5   4   1      666.03      615.84     20.99 o 
  -4   4   1      318.72      386.19      3.41 o 
  -3   4   1       31.35       47.58      2.71 o 
  -2   4   1    13839.41    14609.17    162.35 o 
  -1   4   1    22266.86    22909.80    286.03 o 
   0   4   1       20.29        9.01      1.71 o 
   1   4   1     2727.21     2742.08     28.41 o 
   2   4   1     1486.24     1581.28     17.13 o 
   3   4   1       64.31       74.24      2.99 o 
   4   4   1       90.97       87.16      4.13 o 
   5   4   1        2.23        0.21      2.50 o 
   6   4   1     1752.70     1856.92     22.49 o 
   7   4   1        2.16        1.06      2.67 o 
   8   4   1        0.24        1.68      2.66 o 
   9   4   1       67.93       76.06     12.04 o 
  10   4   1      650.45      670.53     12.92 o 
 -13   5   1       14.46        7.80     12.72 o 
 -12   5   1        2.18       14.76      7.55 o 
 -11   5   1      275.64      243.03     13.57 o 
 -10   5   1      407.77      397.28     14.92 o 
  -9   5   1      541.96      529.06     22.47 o 
  -8   5   1       88.11       98.79      7.38 o 
  -7   5   1      209.18      194.53      8.48 o 
  -6   5   1     3011.71     3020.54     48.17 o 
  -5   5   1        7.33        4.29      0.71 o 
  -4   5   1      909.18     1013.94     16.49 o 
  -3   5   1      355.82      201.22      3.78 o 
  -2   5   1     1192.47     1043.63     10.75 o 
  -1   5   1      642.60      658.94      8.37 o 
   0   5   1     1497.35     1462.12     19.63 o 
   1   5   1     2945.36     2752.52     28.75 o 
   2   5   1       55.78       53.56      5.09 o 
   3   5   1      246.34      281.36      4.39 o 
   4   5   1      747.90      855.94     10.90 o 
   5   5   1     1008.41     1028.17     14.43 o 
   6   5   1      309.13      311.12      8.36 o 
   7   5   1      435.77      441.99     21.50 o 
   8   5   1        5.54        8.18      3.32 o 
   9   5   1      280.43      342.16      9.38 o 
 -13   6   1       46.45       48.34     10.94 o 
 -12   6   1      384.71      384.82     19.08 o 
 -10   6   1       71.42       85.39      9.24 o 
  -9   6   1     1206.12     1245.70     28.92 o 
  -8   6   1      129.59      128.47      8.65 o 
  -7   6   1     2542.38     2692.54     46.39 o 
  -6   6   1      386.35      314.57     18.19 o 
  -5   6   1     3332.32     3585.66     27.70 o 
  -4   6   1       18.39       26.33      1.58 o 
  -3   6   1      553.28      477.09     13.06 o 
  -2   6   1      449.50      381.45      5.12 o 
  -1   6   1     3247.46     3202.44     33.86 o 
   0   6   1       20.66       53.60      3.09 o 
   1   6   1       15.28       25.32      2.86 o 
   2   6   1      824.22      852.16     11.90 o 
   3   6   1       37.56       33.49      5.26 o 
   4   6   1      253.65      256.81      5.57 o 
   5   6   1      201.12      239.61      5.84 o 
   6   6   1      804.89      874.39     15.16 o 
   7   6   1       50.04       36.85      4.45 o 
   8   6   1        2.92        3.53      3.56 o 
   9   6   1      150.39      153.11      7.04 o 
 -12   7   1       66.51       69.70     11.19 o 
 -11   7   1      193.12      231.67     14.08 o 
  -9   7   1       38.51       54.95      8.23 o 
  -8   7   1        3.74        2.71      4.41 o 
  -7   7   1      352.85      359.46     11.96 o 
  -6   7   1      180.62      216.90     13.19 o 
  -5   7   1      539.65      505.78      6.46 o 
  -4   7   1     3131.99     3218.31     30.70 o 
  -3   7   1      749.27      729.41      8.96 o 
  -2   7   1     2402.22     2788.35     30.14 o 
  -1   7   1     3106.23     3523.04     41.64 o 
   0   7   1     2948.36     3188.47     35.11 o 
   1   7   1     1679.29     1713.51     20.87 o 
   2   7   1        5.92        4.07      3.99 o 
   3   7   1      179.11      165.61      8.99 o 
   4   7   1      242.69      223.27      8.65 o 
   5   7   1      413.65      431.22      9.90 o 
   6   7   1      605.53      615.04     12.82 o 
   7   7   1       57.25       44.54      4.43 o 
   8   7   1       46.48       32.04      4.40 o 
 -11   8   1        0.51        5.77      6.95 o 
 -10   8   1      226.35      201.91     13.31 o 
  -9   8   1       29.44       32.14      7.46 o 
  -8   8   1       34.94       40.96     12.04 o 
  -7   8   1       13.59       10.88      1.75 o 
  -6   8   1     2691.55     2717.72     29.64 o 
  -5   8   1      347.40      357.58      5.76 o 
  -4   8   1      688.23      636.84     11.02 o 
  -3   8   1      112.33       84.13      3.08 o 
  -2   8   1     4594.51     4857.80     53.45 o 
  -1   8   1      537.99      555.68      8.89 o 
   0   8   1      709.62      738.93     12.64 o 
   1   8   1     1685.67     1668.00     37.14 o 
   2   8   1        2.82        6.87      7.72 o 
   3   8   1       72.09       71.99     12.89 o 
   4   8   1       32.40       40.08      4.64 o 
   5   8   1      240.66      217.68     18.57 o 
   6   8   1       15.28       26.88      4.94 o 
   7   8   1      295.94      267.86      7.98 o 
 -10   9   1      153.07      184.69     12.72 o 
  -9   9   1      259.28      266.44     13.57 o 
  -8   9   1        8.80       10.35      5.85 o 
  -7   9   1      368.04      386.44      7.97 o 
  -6   9   1     2325.10     2315.92     56.94 o 
  -5   9   1     2030.76     2212.30     26.24 o 
  -4   9   1        1.49        3.05      2.63 o 
  -3   9   1      127.45      137.37      6.11 o 
  -2   9   1      972.07      930.16     17.89 o 
  -1   9   1      168.20      134.83      7.29 o 
   0   9   1       10.65       29.34      5.85 o 
   1   9   1      198.21      207.93     10.35 o 
   2   9   1      271.46      261.61     12.21 o 
   3   9   1        1.37        0.78      2.08 o 
   4   9   1        4.10        2.19      3.17 o 
   5   9   1      502.03      499.94     52.53 o 
   6   9   1       38.69       30.40      6.91 o 
   7   9   1       10.90        3.56      7.72 o 
 -12  10   1      178.07      179.60     15.94 o 
 -10  10   1      715.01      723.76     24.25 o 
  -9  10   1      278.79      314.35     15.35 o 
  -8  10   1      184.20      179.74     12.36 o 
  -7  10   1      987.45      804.41    220.77 o 
  -6  10   1      261.30      212.33     14.63 o 
  -5  10   1      293.75      256.38      6.03 o 
  -4  10   1       86.80       69.62      5.17 o 
  -3  10   1        6.96        2.20      3.22 o 
  -2  10   1      211.81      259.91     13.91 o 
  -1  10   1      526.77      669.74     16.79 o 
   0  10   1        2.35        5.94      5.00 o 
   1  10   1      492.42      445.87     15.77 o 
   2  10   1      198.19      193.68     12.30 o 
   3  10   1     1102.17      816.33    214.03 o 
   4  10   1      212.92      199.43     14.76 o 
   5  10   1        4.20        2.50      4.20 o 
   6  10   1      128.93      131.35     14.33 o 
  -9  11   1       45.32       56.05      9.33 o 
  -8  11   1        0.18        0.00      1.77 o 
  -7  11   1       15.93       12.21      2.81 o 
  -6  11   1      297.92      280.95      8.12 o 
  -5  11   1      344.69      384.76      8.11 o 
  -4  11   1       91.26      116.68      6.87 o 
  -3  11   1        5.06        0.00      3.22 o 
  -2  11   1     1456.36     1638.32     32.14 o 
  -1  11   1       84.63       51.64     11.19 o 
   0  11   1      170.70      155.69     10.52 o 
   1  11   1      237.75      251.51     13.06 o 
   2  11   1        1.99        4.32      6.36 o 
   3  11   1      124.12      108.77     26.46 o 
   4  11   1      167.77      127.69     37.31 o 
   5  11   1       14.99       26.71     10.77 o 
 -11  12   1        7.47        7.29      8.31 o 
  -9  12   1      216.82      207.59     13.91 o 
  -8  12   1      256.17      213.77     11.16 o 
  -7  12   1      524.51      443.28     19.89 o 
  -6  12   1      450.12      471.29      9.51 o 
  -5  12   1      210.76      226.67      8.56 o 
  -4  12   1      238.57      246.34     10.01 o 
  -3  12   1      192.37      204.79     14.92 o 
  -2  12   1       47.98       63.34      7.72 o 
  -1  12   1      137.58      109.98      9.75 o 
   0  12   1        2.96        1.44      8.65 o 
   1  12   1      109.36      140.43     18.91 o 
   2  12   1      466.65      571.04     31.55 o 
   3  12   1      119.55       82.89     12.85 o 
   4  12   1        0.62        0.00      8.23 o 
  -9  13   1        1.58        0.00      6.53 o 
  -8  13   1       72.73       66.13      6.56 o 
  -7  13   1      548.60      518.34     11.87 o 
  -6  13   1      194.71      205.00      7.04 o 
  -5  13   1      260.90      238.64      8.86 o 
  -4  13   1       93.05       98.13      7.55 o 
  -3  13   1      334.72      354.63     19.84 o 
  -2  13   1        1.62        0.00      4.41 o 
  -1  13   1      363.83      415.09     16.88 o 
   0  13   1       58.74       68.60     10.43 o 
   1  13   1        0.08        0.34      5.85 o 
   2  13   1       74.02       71.15     12.21 o 
  -9  14   1       56.02       38.75      9.75 o 
  -8  14   1        0.60        1.37      3.61 o 
  -7  14   1       60.20       53.80      4.83 o 
  -6  14   1      115.50      112.58     13.86 o 
  -5  14   1        0.13        0.00      3.24 o 
  -4  14   1        0.41        1.02      3.50 o 
  -3  14   1      104.49      125.50     10.43 o 
  -2  14   1      221.22      239.39     20.86 o 
  -1  14   1        2.54        6.11      7.04 o 
   0  14   1      418.88      386.94     19.50 o 
   1  14   1        6.40        9.16      8.48 o 
  -7  15   1        0.65        0.00      6.15 o 
  -6  15   1      130.82      105.48     22.48 o 
  -5  15   1      104.53      103.07      9.88 o 
  -4  15   1        3.99        7.48      6.23 o 
  -3  15   1       10.86        7.31      3.94 o 
  -2  15   1      164.82      159.17     13.48 o 
  -1  15   1       53.81       45.79     10.85 o 
   1 -16   2       49.35       40.50     27.56 o 
   2 -16   2      145.73      138.94     10.84 o 
   3 -16   2       36.93       30.03      4.05 o 
   4 -16   2        0.99        3.09      3.33 o 
   5 -16   2      219.18      206.34     12.04 o 
   6 -16   2       82.63       83.07     14.80 o 
  -1 -15   2      102.87      136.04     11.07 o 
   0 -15   2       15.14       11.24      6.24 o 
   1 -15   2      188.40      136.60     18.01 o 
   2 -15   2      110.88       84.42      7.70 o 
   3 -15   2       71.46       52.87      5.03 o 
   4 -15   2        0.44        3.70      3.49 o 
   5 -15   2      266.24      230.39      6.95 o 
   6 -15   2      226.91      202.69      6.87 o 
   7 -15   2       54.58       10.33      3.60 o 
  -3 -14   2       16.80       10.17      9.29 o 
  -2 -14   2       19.00       16.83      7.10 o 
  -1 -14   2      103.39      126.29     12.51 o 
   0 -14   2      383.82      417.30     13.75 o 
   1 -14   2       81.46       64.92      5.08 o 
   2 -14   2      243.19      249.64      9.86 o 
   3 -14   2      599.63      595.17     32.77 o 
   4 -14   2      149.77      163.08      7.78 o 
   5 -14   2       64.88       55.80      5.77 o 
   6 -14   2      518.44      480.90     25.93 o 
   7 -14   2        0.41        1.16      2.79 o 
   8 -14   2        8.86       12.13      7.21 o 
  -4 -13   2      243.09      269.48     14.79 o 
  -3 -13   2       69.34       93.46     24.51 o 
  -2 -13   2      292.21      289.57     16.58 o 
  -1 -13   2      110.04      121.89      9.13 o 
   0 -13   2        0.90        2.91      1.97 o 
   1 -13   2      594.32      619.04     14.43 o 
   2 -13   2       53.33       61.86      5.34 o 
   3 -13   2      213.83      182.31      5.54 o 
   4 -13   2      265.18      262.41      6.32 o 
   5 -13   2       87.01       86.58     13.65 o 
   6 -13   2      400.92      427.00     19.58 o 
   7 -13   2      303.95      286.76     20.39 o 
   8 -13   2      361.93      383.12     16.88 o 
  10 -13   2        2.53        4.92      7.46 o 
  -6 -12   2        8.72       12.25      8.69 o 
  -5 -12   2      123.83      106.21     74.16 o 
  -4 -12   2       10.93        8.55      6.56 o 
  -3 -12   2       30.87       23.05      6.78 o 
  -2 -12   2       12.27        3.93      1.81 o 
  -1 -12   2        2.82        7.57      5.13 o 
   0 -12   2      448.70      394.61     28.13 o 
   1 -12   2      361.76      295.63     20.86 o 
   2 -12   2     1033.13      958.98     12.19 o 
   3 -12   2      310.92      342.48      7.64 o 
   4 -12   2     1133.49     1114.90     23.53 o 
   5 -12   2      242.67      250.43      5.97 o 
   6 -12   2      392.73      454.94     12.37 o 
   7 -12   2      274.62      218.02      6.02 o 
   8 -12   2      148.73      144.16     11.11 o 
   9 -12   2      118.07      425.10     28.32 o 
  10 -12   2        8.26       10.26      8.40 o 
  -6 -11   2      106.42       79.82     59.91 o 
  -5 -11   2      256.56      248.18     12.68 o 
  -4 -11   2       80.63       96.21      9.04 o 
  -3 -11   2       52.14       44.73     35.62 o 
  -2 -11   2       49.95       34.39      3.86 o 
  -1 -11   2        4.76        8.24      2.41 o 
   0 -11   2        8.95        8.67      3.03 o 
   1 -11   2       50.41       32.75      3.37 o 
   2 -11   2     1653.30     1764.24     20.91 o 
   3 -11   2      217.56      258.47      6.11 o 
   4 -11   2      537.71      528.27      8.72 o 
   5 -11   2        3.55        7.16      2.41 o 
   6 -11   2      244.88      239.14      5.04 o 
   7 -11   2       64.13       67.87      6.87 o 
   8 -11   2       47.73       38.58      7.89 o 
   9 -11   2        3.65        5.17      6.44 o 
  10 -11   2      149.94      140.60     13.23 o 
  11 -11   2      115.82      134.32     15.01 o 
  -7 -10   2        0.78        0.15      6.12 o 
  -6 -10   2      463.94      472.78     17.60 o 
  -5 -10   2       24.47       47.83      7.66 o 
  -4 -10   2      750.13       62.50     15.52 o 
  -3 -10   2       27.77       30.60      2.88 o 
  -2 -10   2      442.55      423.66     14.16 o 
  -1 -10   2     1024.13     1012.77     13.65 o 
   0 -10   2      122.91      126.97      3.68 o 
   1 -10   2      975.78     1096.50     15.83 o 
   2 -10   2       24.90       29.81      2.44 o 
   3 -10   2     1250.40     1426.46     14.87 o 
   4 -10   2      285.17      315.35      4.96 o 
   5 -10   2      137.21      152.82      3.16 o 
   6 -10   2      223.42      291.77      4.18 o 
   7 -10   2        7.34       10.85      5.51 o 
   8 -10   2        2.25        0.00      4.24 o 
   9 -10   2        4.50        0.17      4.83 o 
  10 -10   2       42.40       41.89     16.28 o 
  11 -10   2      249.21      246.60     17.98 o 
  -8  -9   2       73.90       87.11     52.87 o 
  -7  -9   2        0.12        1.86      4.96 o 
  -6  -9   2      331.64      366.09     17.55 o 
  -5  -9   2      329.35      367.15     22.56 o 
  -4  -9   2       10.36       11.69      0.76 o 
  -3  -9   2       83.93       71.96      6.91 o 
  -2  -9   2      388.80      370.57     11.70 o 
  -1  -9   2      674.94      691.80      7.93 o 
   0  -9   2      130.24      132.82      4.71 o 
   1  -9   2        6.10       10.13      2.22 o 
   2  -9   2     1551.72     1543.57     14.60 o 
   3  -9   2       96.88       88.33      3.23 o 
   4  -9   2       59.29       71.28      3.24 o 
   5  -9   2      161.10      187.29      3.00 o 
   6  -9   2      106.76      138.80      2.58 o 
   7  -9   2      442.51      418.57     14.08 o 
   8  -9   2      223.31      254.99     12.72 o 
   9  -9   2      461.58      474.37     18.32 o 
  10  -9   2      422.24      395.76     18.91 o 
  11  -9   2     1023.86     1052.44     33.58 o 
  -9  -8   2      325.51      344.65     14.34 o 
  -8  -8   2        4.97        7.49      6.07 o 
  -7  -8   2      306.27      308.34     12.09 o 
  -6  -8   2       20.67       18.14      2.32 o 
  -5  -8   2     1386.79     1258.60     13.90 o 
  -4  -8   2      279.72      248.41     19.50 o 
  -3  -8   2     1798.21     1692.49    134.45 o 
  -2  -8   2      299.52      296.63      9.67 o 
  -1  -8   2     1244.56     1180.57     20.95 o 
   0  -8   2       49.08       57.04      4.83 o 
   1  -8   2      173.58      138.32      3.51 o 
   2  -8   2     1068.98     1115.89     11.50 o 
   3  -8   2     1021.93     1104.06     10.53 o 
   4  -8   2      418.75      473.53      7.24 o 
   5  -8   2        7.31       12.08      1.53 o 
   6  -8   2      171.53      129.32      7.72 o 
   7  -8   2      123.24      122.53     12.97 o 
   8  -8   2      590.08      620.64     19.08 o 
   9  -8   2       24.61       21.20     11.96 o 
  10  -8   2     1131.29     1177.35     32.99 o 
  11  -8   2       31.46       30.87     10.01 o 
  12  -8   2       66.31       77.76     12.97 o 
  -9  -7   2        0.41        2.00      6.14 o 
  -8  -7   2        1.99        7.13      7.17 o 
  -7  -7   2      218.33      224.98      4.86 o 
  -6  -7   2      807.53      771.90     31.61 o 
  -5  -7   2      119.92      110.74      2.88 o 
  -4  -7   2      842.26      840.90      8.73 o 
  -3  -7   2       82.02       67.41      8.52 o 
  -2  -7   2     4148.98     4458.90     71.06 o 
  -1  -7   2      219.75      184.86      6.53 o 
   0  -7   2      704.46      801.89      8.03 o 
   1  -7   2      472.63      538.43      5.61 o 
   2  -7   2       95.13      107.24      5.23 o 
   3  -7   2     5052.43     5635.93     48.68 o 
   4  -7   2      590.64      565.05      8.07 o 
   5  -7   2     2919.93     2791.46     20.60 o 
   6  -7   2     1266.66     1427.93     27.05 o 
   7  -7   2     1241.80     1343.73     27.73 o 
   8  -7   2       90.99      110.07      9.41 o 
   9  -7   2       25.38       21.03      7.12 o 
  10  -7   2      626.36      678.05     31.97 o 
  11  -7   2       80.21       80.98     11.70 o 
  12  -7   2        3.70        0.00     12.47 o 
 -10  -6   2       83.90       76.95      8.97 o 
  -9  -6   2       57.87       81.52     13.61 o 
  -8  -6   2      221.98      197.67     11.15 o 
  -7  -6   2       10.54       15.80      2.69 o 
  -6  -6   2     2586.95     2811.85     47.09 o 
  -5  -6   2     1837.61     1988.02     20.96 o 
  -4  -6   2      180.96      170.53      2.41 o 
  -3  -6   2       79.76       90.40      1.69 o 
  -2  -6   2     1722.54     1675.88     26.20 o 
  -1  -6   2      557.72      508.97     10.90 o 
   0  -6   2       13.08       20.62      5.55 o 
   1  -6   2     2312.95     2527.40     26.81 o 
   2  -6   2      982.83      885.44      9.42 o 
   3  -6   2     2584.75     2511.44     25.33 o 
   4  -6   2      347.20      350.63      3.93 o 
   5  -6   2      356.93      396.89     15.22 o 
   6  -6   2       11.82       13.53      3.27 o 
   7  -6   2      340.88      329.22     17.77 o 
   8  -6   2      673.62      754.65     56.48 o 
   9  -6   2        4.34        2.53      4.70 o 
  10  -6   2        9.29       13.82      7.55 o 
  11  -6   2      381.55      358.87     26.54 o 
  12  -6   2       77.58       78.69     12.47 o 
 -10  -5   2       27.45       20.11      5.49 o 
  -9  -5   2      326.60      329.55     10.71 o 
  -8  -5   2      804.23      754.37     15.37 o 
  -7  -5   2      157.37      182.96      8.61 o 
  -6  -5   2       27.42       21.88      2.71 o 
  -5  -5   2     3376.17     3367.22    136.47 o 
  -4  -5   2      335.64      335.44      3.82 o 
  -3  -5   2      137.68      128.43      1.91 o 
  -2  -5   2      102.12       83.44      0.93 o 
  -1  -5   2     9004.91     9151.56    145.68 o 
   0  -5   2       19.38       17.81      1.23 o 
   1  -5   2      542.55      557.52      8.04 o 
   2  -5   2     2460.03     2096.90     19.37 o 
   3  -5   2     2343.37     1992.86     15.81 o 
   4  -5   2     1463.52     1546.12     11.94 o 
   5  -5   2      206.35      249.62      5.61 o 
   6  -5   2        3.71        7.69      2.88 o 
   7  -5   2       80.59       75.47      4.95 o 
   8  -5   2     1771.91     1872.47     49.52 o 
   9  -5   2        3.90        9.40      4.29 o 
  10  -5   2      406.28      461.54     32.01 o 
  11  -5   2      129.76      127.96     12.21 o 
  12  -5   2      114.64      111.60     20.61 o 
 -11  -4   2        7.98        5.26      4.92 o 
 -10  -4   2      226.55      234.41     11.36 o 
  -9  -4   2      101.63      105.01      7.10 o 
  -8  -4   2      133.96      143.83      6.80 o 
  -7  -4   2     1091.28     1139.15     13.07 o 
  -6  -4   2     2273.79     2392.29     24.02 o 
  -5  -4   2       95.29      102.75      2.39 o 
  -4  -4   2        7.02        9.98      1.02 o 
  -3  -4   2      384.44      457.31      4.67 o 
  -2  -4   2      384.88      351.07     11.62 o 
  -1  -4   2     2438.19     2393.05     29.17 o 
   0  -4   2      942.09      755.13      7.63 o 
   1  -4   2      326.29      358.89      5.59 o 
   2  -4   2    13844.04    14420.36    244.35 o 
   3  -4   2     2564.07     2663.29     16.91 o 
   4  -4   2     1233.79     1211.02      9.45 o 
   5  -4   2     1868.20     1686.06     30.56 o 
   6  -4   2     1222.33     1162.67     27.57 o 
   7  -4   2     1102.36     1223.36     34.81 o 
   8  -4   2        4.79        6.63      1.49 o 
   9  -4   2        0.96        2.85      1.51 o 
  10  -4   2      156.67      162.63     11.91 o 
  11  -4   2        8.70        8.70      6.35 o 
  12  -4   2       72.15       74.28     11.79 o 
 -11  -3   2      195.61      181.12      8.04 o 
 -10  -3   2       14.34        8.77      3.21 o 
  -9  -3   2       81.94      104.64      4.90 o 
  -8  -3   2      510.52      568.53      9.20 o 
  -7  -3   2       19.38       22.94      2.11 o 
  -6  -3   2     2858.14     2998.63     23.73 o 
  -5  -3   2      110.92       90.50      1.82 o 
  -4  -3   2      676.19      618.52      8.04 o 
  -3  -3   2      434.69      528.64     12.04 o 
  -2  -3   2       93.60      121.26      7.12 o 
  -1  -3   2      266.38       88.45      6.11 o 
   0  -3   2    15539.87    13141.40    355.50 o 
   1  -3   2     7068.89     6541.45     45.85 o 
   2  -3   2    20534.21    19284.13    160.96 o 
   3  -3   2      153.19      114.70      3.06 o 
   4  -3   2     1800.70     1890.96     12.63 o 
   5  -3   2       23.46       15.30      1.29 o 
   6  -3   2      334.72      309.90      5.18 o 
   7  -3   2      453.11      446.78      5.67 o 
   8  -3   2      343.62      325.13      6.88 o 
   9  -3   2      119.68       98.19      6.19 o 
  10  -3   2      178.21      175.00      8.79 o 
  11  -3   2      514.95      545.89     51.30 o 
 -12  -2   2      191.14      167.46      8.83 o 
 -11  -2   2      305.27      308.41     12.71 o 
 -10  -2   2      156.02      147.52      4.98 o 
  -9  -2   2       51.42       44.37      3.79 o 
  -8  -2   2        3.82       13.74      2.73 o 
  -7  -2   2       99.14       86.88      4.91 o 
  -6  -2   2      250.05      259.79      5.23 o 
  -5  -2   2     2766.62     2736.59     28.61 o 
  -4  -2   2      370.66      423.01      5.96 o 
  -3  -2   2      739.88      579.44      5.72 o 
  -2  -2   2      935.40      828.48     10.46 o 
  -1  -2   2       95.05       44.86      5.17 o 
   0  -2   2     3679.94     5599.57     35.43 o 
   1  -2   2       84.46       15.28      1.21 o 
   2  -2   2     7507.48     7923.50     56.18 o 
   3  -2   2     3152.55     2905.62     18.42 o 
   4  -2   2     1333.21     1380.27      9.33 o 
   5  -2   2      820.32      785.83      6.41 o 
   6  -2   2       73.30       85.48      3.19 o 
   7  -2   2      998.56      876.42     10.20 o 
   8  -2   2        7.07        7.80      2.20 o 
   9  -2   2      275.13      291.51      6.21 o 
  10  -2   2      493.25      531.48     20.22 o 
  11  -2   2        0.15        1.17      2.34 o 
 -12  -1   2        2.12        2.00      2.57 o 
 -11  -1   2       55.89       58.34      4.28 o 
 -10  -1   2      515.05      519.14     10.49 o 
  -9  -1   2       58.08       53.80      3.35 o 
  -8  -1   2      280.71      373.11      6.72 o 
  -7  -1   2     2127.71     2387.87     22.15 o 
  -6  -1   2     2841.12     2855.98     24.81 o 
  -5  -1   2        0.40        1.95      1.97 o 
  -4  -1   2      102.83       77.17      4.58 o 
  -3  -1   2       73.11       62.70      2.29 o 
  -2  -1   2     5156.05     5038.71     47.64 o 
  -1  -1   2     3783.73     5065.97     67.80 o 
   0  -1   2      284.77       12.98      1.40 o 
   1  -1   2     4923.04     6400.22     48.63 o 
   2  -1   2     5573.38     6079.90     41.90 o 
   3  -1   2       76.60       81.35      1.87 o 
   4  -1   2       31.30       33.90      1.65 o 
   5  -1   2       30.36       15.63      1.30 o 
   6  -1   2       13.48       12.16      1.44 o 
   7  -1   2     1558.49     1603.69     19.39 o 
   8  -1   2       50.34       39.41      4.69 o 
   9  -1   2       95.59       78.38      6.45 o 
  10  -1   2      377.37      331.39     10.38 o 
  11  -1   2       86.57       67.78      6.90 o 
 -12   0   2       78.55       74.76      5.44 o 
 -11   0   2       16.28       12.42      2.82 o 
 -10   0   2       14.76       16.37      3.44 o 
  -9   0   2        2.28        8.61      2.01 o 
  -8   0   2       99.58      122.42      3.43 o 
  -7   0   2      303.18      338.64      5.55 o 
  -6   0   2     5846.36     6566.23     72.74 o 
  -5   0   2      169.17      150.37      3.42 o 
  -4   0   2      936.61      827.49      7.19 o 
  -3   0   2     2969.52     2928.62     73.94 o 
  -2   0   2     2072.44     2646.81     25.03 o 
  -1   0   2     6244.69     8185.37    138.14 o 
   0   0   2     4855.65     2898.51     25.09 o 
   1   0   2     3369.37     2580.57     39.01 o 
   2   0   2    26661.61    24499.92    252.69 o 
   3   0   2        6.43        6.13      1.24 o 
   4   0   2     1662.75     1534.02     11.70 o 
   5   0   2      216.56      167.23      3.19 o 
   6   0   2       70.60       79.19      3.57 o 
   7   0   2     1642.16     1684.26     17.98 o 
   8   0   2     1017.10      984.56     14.15 o 
   9   0   2      515.39      503.39     11.81 o 
  10   0   2       26.98       29.38      4.11 o 
  11   0   2      325.54      313.63     23.42 o 
 -12   1   2      353.29      308.47     18.63 o 
 -11   1   2        0.82        2.97      2.38 o 
 -10   1   2        7.49        8.75      2.75 o 
  -9   1   2       31.02       15.90      2.13 o 
  -8   1   2     1024.17      944.37     17.44 o 
  -7   1   2     1288.53     1470.84     13.17 o 
  -6   1   2      443.01      414.98     15.22 o 
  -5   1   2     1782.51     1525.66     15.72 o 
  -4   1   2      688.56      726.52      9.26 o 
  -3   1   2     1263.90     1359.89     19.55 o 
  -2   1   2      102.77      239.52      6.15 o 
  -1   1   2       84.71       12.97      1.41 o 
   0   1   2     3000.04     5093.66     47.34 o 
   1   1   2    12896.72    15038.81    183.76 o 
   2   1   2     6692.15     7399.04     62.63 o 
   3   1   2     1572.04     1301.51     11.15 o 
   4   1   2     3280.17     3714.60     31.89 o 
   5   1   2     3605.65     3728.66     34.16 o 
   6   1   2      443.19      493.04      9.07 o 
   7   1   2        9.89       10.71      2.84 o 
   8   1   2       31.64       53.51      6.02 o 
   9   1   2       64.53       87.56      6.35 o 
  10   1   2      257.82      300.79     12.93 o 
  11   1   2       82.54       88.32      6.65 o 
 -13   2   2       94.82       98.37     16.62 o 
 -12   2   2       22.95       14.89      3.15 o 
 -11   2   2       93.56       86.88      2.96 o 
 -10   2   2       17.38       14.13      1.91 o 
  -9   2   2      111.24      124.62      3.79 o 
  -8   2   2      600.37      671.67      7.00 o 
  -7   2   2     2305.14     2305.07     25.54 o 
  -6   2   2      807.30      677.46      9.02 o 
  -5   2   2        5.05        0.89      1.18 o 
  -4   2   2      820.84      797.66      9.59 o 
  -3   2   2      390.27      367.36      6.06 o 
  -2   2   2    11030.50    11101.91    178.50 o 
  -1   2   2    29013.24    28269.78    363.90 o 
   0   2   2     1057.16      434.70      6.31 o 
   1   2   2       97.23      209.01      4.58 o 
   2   2   2     2297.71     2444.75     27.77 o 
   3   2   2     1366.24     1468.08     12.39 o 
   4   2   2     2006.77     2207.57     19.24 o 
   5   2   2      263.35      251.54      9.44 o 
   6   2   2      661.78      630.90     10.94 o 
   7   2   2      112.55      138.72      7.88 o 
   8   2   2        3.16        4.11      3.61 o 
   9   2   2      122.12      112.06      9.41 o 
  10   2   2      220.49      244.05     13.74 o 
 -13   3   2      153.53      138.56     12.38 o 
 -12   3   2      100.36       84.81      9.36 o 
 -11   3   2      345.20      305.20      9.01 o 
 -10   3   2       15.08       22.56      1.80 o 
  -9   3   2     1923.05     2022.70     34.50 o 
  -8   3   2      969.36      941.66      8.81 o 
  -7   3   2     1015.20     1110.13     65.89 o 
  -6   3   2     4422.35     4927.20     71.61 o 
  -5   3   2      280.95      274.15      4.08 o 
  -4   3   2     2455.93     2368.44     21.05 o 
  -3   3   2      385.96      400.08      5.30 o 
  -2   3   2     4593.10     4404.97     42.08 o 
  -1   3   2     3348.52     2929.16     27.58 o 
   0   3   2      809.63      572.27     11.45 o 
   1   3   2        6.11        6.48      1.86 o 
   2   3   2     1117.33     1178.90     21.41 o 
   3   3   2      879.78      930.97     10.28 o 
   4   3   2      336.11      251.57      5.19 o 
   5   3   2       33.71       39.99      2.60 o 
   6   3   2        0.20        3.39      2.44 o 
   7   3   2      236.80      228.60      7.50 o 
   8   3   2      343.65      356.98      8.86 o 
   9   3   2        7.46       12.72      4.75 o 
  10   3   2       48.73       47.54      5.70 o 
 -13   4   2        4.49        6.61      6.95 o 
 -12   4   2      417.48      410.26     17.64 o 
 -10   4   2        6.50        6.44      5.26 o 
  -9   4   2     1409.12     1221.35     79.46 o 
  -8   4   2     1246.57     1149.55     32.35 o 
  -7   4   2      224.88      270.25      9.24 o 
  -6   4   2       48.13       44.32      3.16 o 
  -5   4   2      567.60      465.33      4.82 o 
  -4   4   2      173.50      131.28      4.79 o 
  -3   4   2     1849.53     1768.74     20.90 o 
  -2   4   2     5429.27     5787.81     57.20 o 
  -1   4   2     1798.46     1540.31     16.15 o 
   0   4   2      611.52      534.56      8.90 o 
   1   4   2      116.75      299.19     73.48 o 
   2   4   2     3596.44     3571.72     38.26 o 
   3   4   2     1970.32     1866.14     16.94 o 
   4   4   2      640.53      704.88      9.50 o 
   5   4   2        7.56        9.55      2.67 o 
   6   4   2      701.08      695.97     11.32 o 
   7   4   2       50.09       71.79      4.79 o 
   8   4   2      167.96      198.05      7.23 o 
   9   4   2      140.92      138.43      7.09 o 
 -13   5   2      280.11      266.10     16.28 o 
 -12   5   2      137.22      142.72     12.47 o 
 -11   5   2       33.25       45.88      8.23 o 
 -10   5   2      188.83      168.75     10.43 o 
  -9   5   2       25.31       27.81      6.36 o 
  -8   5   2      498.44      485.47     14.08 o 
  -7   5   2      231.54      216.56      3.23 o 
  -6   5   2     1816.71     1576.59     19.01 o 
  -5   5   2       85.75       87.38      2.28 o 
  -4   5   2       74.06       82.44      2.35 o 
  -3   5   2      125.30      162.02      3.63 o 
  -2   5   2      796.87      974.52     10.19 o 
  -1   5   2     9432.48     9964.38    111.38 o 
   0   5   2      413.50      439.37      6.74 o 
   1   5   2      708.69      632.57     10.10 o 
   2   5   2        7.76       14.21      2.84 o 
   3   5   2     1607.65     1671.19     20.78 o 
   4   5   2       26.34       29.63      3.55 o 
   5   5   2      528.49      517.26      9.18 o 
   6   5   2        4.82        9.80      3.06 o 
   7   5   2       56.66       52.70     10.73 o 
   8   5   2      169.00      187.92      7.42 o 
   9   5   2       32.98       24.81      4.86 o 
 -13   6   2     1102.16     1169.29     36.04 o 
 -10   6   2      267.77      241.17     12.80 o 
  -9   6   2     1319.07     1318.20     29.85 o 
  -8   6   2        1.27        4.24      4.49 o 
  -7   6   2       17.24       19.61      2.09 o 
  -6   6   2      189.31      214.20      4.50 o 
  -5   6   2      247.43      293.70      4.96 o 
  -4   6   2      840.86      693.74      8.16 o 
  -3   6   2      768.28      683.46      7.84 o 
  -2   6   2     4429.61     4484.00     83.82 o 
  -1   6   2      125.23      108.04      3.70 o 
   0   6   2     1348.02     1279.49     16.59 o 
   1   6   2       51.57       57.43      3.67 o 
   2   6   2     1238.40     1319.74     17.33 o 
   3   6   2       52.78       48.44      4.79 o 
   4   6   2      127.08      129.06      5.31 o 
   5   6   2       37.11       38.40      3.78 o 
   6   6   2       18.64       14.30      4.67 o 
   7   6   2      117.02      133.87      8.65 o 
   8   6   2       94.23       96.72      6.36 o 
 -13   7   2       72.36       74.88     12.38 o 
 -12   7   2      239.95      273.56     16.20 o 
 -11   7   2       55.39       48.17      9.33 o 
  -8   7   2      598.93      564.76     16.54 o 
  -7   7   2       45.49       43.26      1.83 o 
  -6   7   2      497.90      537.68      5.77 o 
  -5   7   2     1294.31     1362.18     14.42 o 
  -4   7   2      563.33      559.40      6.87 o 
  -3   7   2     4221.93     4570.37     49.65 o 
  -2   7   2    10201.71    10619.83    127.32 o 
  -1   7   2     1042.56      895.54     13.06 o 
   0   7   2       14.43       39.58     11.49 o 
   1   7   2       60.27       51.63      4.95 o 
   2   7   2      670.91      681.22     13.36 o 
   3   7   2      204.30      216.41      8.64 o 
   4   7   2        3.76        4.36      2.67 o 
   5   7   2      568.85      571.22     10.76 o 
   6   7   2      142.63      161.82      8.19 o 
   7   7   2       65.23       59.65      5.52 o 
   8   7   2      301.46      318.20     12.19 o 
 -12   8   2      363.01      355.65     18.91 o 
 -11   8   2      198.84      207.76     13.74 o 
 -10   8   2      234.84      201.48     12.89 o 
  -9   8   2        2.29        9.24      6.19 o 
  -8   8   2      567.60      448.33      5.26 o 
  -7   8   2      419.60      438.74     22.22 o 
  -6   8   2      103.14       92.50      3.84 o 
  -5   8   2      628.05      646.41      9.75 o 
  -4   8   2       25.04       20.06      2.56 o 
  -3   8   2     1633.73     1518.09     17.28 o 
  -2   8   2       80.92       91.69      4.66 o 
  -1   8   2     1156.44     1242.55     16.11 o 
   0   8   2     2603.45     2714.46     34.96 o 
   1   8   2      491.59      507.30     11.58 o 
   2   8   2       33.59       36.05      5.76 o 
   3   8   2     1384.45     1450.83     41.38 o 
   4   8   2        2.87        3.34      2.66 o 
   5   8   2       38.56       39.23      4.23 o 
   6   8   2       97.98       99.77     13.70 o 
   7   8   2      239.87      259.22     16.11 o 
 -11   9   2        2.83        0.85      5.94 o 
 -10   9   2       59.38       61.73      9.92 o 
  -9   9   2      138.99      146.96     11.19 o 
  -8   9   2       10.25       10.38      2.71 o 
  -7   9   2      285.02      313.15      6.98 o 
  -6   9   2     1168.69     1218.25     22.30 o 
  -5   9   2      173.15      196.94      4.93 o 
  -4   9   2      220.93      231.51      6.03 o 
  -3   9   2      172.53      193.94      6.13 o 
  -2   9   2      237.51      224.50      8.80 o 
  -1   9   2       35.74       26.92      3.75 o 
   0   9   2      588.82      601.63     11.47 o 
   1   9   2       24.96       19.43      4.43 o 
   2   9   2        7.47       13.14      6.87 o 
   3   9   2      795.84      819.33     24.68 o 
   4   9   2      563.91      487.96     47.95 o 
   5   9   2       81.96       68.92      9.92 o 
   6   9   2       11.79       13.91      4.07 o 
 -10  10   2        1.34       14.50      7.97 o 
  -9  10   2      489.55      474.96     18.32 o 
  -8  10   2      504.51      534.98     10.53 o 
  -7  10   2        0.23        0.00      2.20 o 
  -6  10   2      548.34      605.38     17.30 o 
  -5  10   2     1190.54     1282.59     23.40 o 
  -4  10   2      561.80      551.53     10.26 o 
  -3  10   2      126.07      133.43      5.11 o 
  -2  10   2      950.10      954.71     16.42 o 
  -1  10   2      157.22      151.85      6.36 o 
   0  10   2      632.82      658.04     19.16 o 
   1  10   2      615.21      646.85     20.01 o 
   2  10   2       99.18      121.01     11.70 o 
   3  10   2       71.83       66.87     48.21 o 
   4  10   2      110.36      100.27     12.38 o 
   5  10   2      228.74      198.10     25.02 o 
 -10  11   2      173.70      162.05     13.48 o 
  -9  11   2       40.39       19.92      6.53 o 
  -8  11   2      220.10      235.25     12.17 o 
  -7  11   2      359.48      364.39      8.88 o 
  -6  11   2       14.36       19.44      3.45 o 
  -5  11   2      648.77      618.18     15.01 o 
  -4  11   2        2.45        0.51      3.48 o 
  -3  11   2      442.86      415.01     13.23 o 
  -2  11   2       95.17       78.27      8.06 o 
  -1  11   2        1.66        6.19      8.82 o 
   0  11   2      625.80      699.51     21.28 o 
   1  11   2       93.13      102.01     10.94 o 
   2  11   2        3.11        0.00      5.43 o 
   3  11   2      167.87      157.67     30.10 o 
   4  11   2        6.23        3.13      3.20 o 
  -9  12   2      311.95      342.59     16.62 o 
  -8  12   2       80.06       72.76      8.69 o 
  -7  12   2      156.53      144.75     17.89 o 
  -6  12   2      726.10      657.39     19.50 o 
  -5  12   2      258.58      238.12     10.18 o 
  -4  12   2      210.46      188.00     10.09 o 
  -3  12   2        6.97        2.12      4.66 o 
  -2  12   2       19.85       17.98      6.61 o 
  -1  12   2      217.08      247.61     20.01 o 
   0  12   2       70.16       73.10     15.77 o 
   1  12   2        2.59        1.61     10.26 o 
   2  12   2      126.22      133.98     21.96 o 
   3  12   2       16.36       22.09      9.92 o 
  -9  13   2        4.41        6.44      6.87 o 
  -8  13   2       90.00       89.90      5.73 o 
  -7  13   2       37.09       45.39      4.72 o 
  -6  13   2       22.79       24.14      4.33 o 
  -5  13   2      286.13      276.61     12.04 o 
  -4  13   2      110.83      116.43      9.58 o 
  -3  13   2      344.96      392.62     22.56 o 
  -2  13   2      119.78      114.22     11.02 o 
  -1  13   2      548.72      588.17     21.71 o 
   0  13   2       32.55       40.36     10.09 o 
   1  13   2        6.74        8.82      8.56 o 
   2  13   2      112.20      113.12     14.84 o 
  -8  14   2      384.22      366.39     12.46 o 
  -7  14   2       13.03       18.37      4.37 o 
  -6  14   2        3.29        0.00      3.68 o 
  -5  14   2      253.34      196.03     27.73 o 
  -4  14   2      204.97      235.57     13.14 o 
  -3  14   2      100.50      101.42     11.02 o 
  -2  14   2        1.59        0.00      6.70 o 
  -1  14   2      300.31      317.91     18.23 o 
   0  14   2       76.28       61.14     12.30 o 
  -7  15   2      282.96      254.91     12.55 o 
  -6  15   2      140.09      135.42     10.43 o 
  -5  15   2       22.85       21.88      7.46 o 
  -4  15   2       49.53       52.49     14.92 o 
  -3  15   2      259.87      293.66     17.04 o 
   0 -16   3       22.09       12.95     10.56 o 
   1 -16   3        7.63        0.00      5.24 o 
   2 -16   3        3.46        0.56      2.40 o 
   3 -16   3       76.85       78.25      4.88 o 
   4 -16   3      109.91      101.36      5.28 o 
   5 -16   3       46.93       30.67      4.48 o 
   6 -16   3      194.21      141.75     23.53 o 
  -2 -15   3      113.45       91.76     13.27 o 
  -1 -15   3        9.88        5.85      5.91 o 
   0 -15   3      184.34      202.33     10.71 o 
   1 -15   3       48.32       48.95      3.92 o 
   2 -15   3        0.28        2.75      3.86 o 
   3 -15   3      127.80       85.85      6.16 o 
   4 -15   3      104.92       91.51      9.70 o 
   5 -15   3       20.07       14.43      3.05 o 
   6 -15   3       31.65       30.22      3.18 o 
  -4 -14   3        0.17        0.00      6.38 o 
  -3 -14   3       99.24      119.73     11.09 o 
  -2 -14   3      112.04      121.43     10.07 o 
  -1 -14   3       69.62       58.58     10.30 o 
   0 -14   3       99.56       90.61      7.34 o 
   1 -14   3       20.72       17.89      3.66 o 
   2 -14   3      453.58      429.07     23.43 o 
   3 -14   3       66.53       73.39      4.79 o 
   4 -14   3      293.75      286.69      7.22 o 
   5 -14   3      334.95      295.80      9.31 o 
   6 -14   3        2.79        7.22      3.24 o 
   7 -14   3       78.55       51.86     19.84 o 
   8 -14   3      187.96      171.63     13.06 o 
  -5 -13   3      185.22      189.90     13.47 o 
  -4 -13   3      187.02      178.00     12.13 o 
  -3 -13   3        0.15        6.38      9.49 o 
  -2 -13   3        0.38       10.27      6.40 o 
  -1 -13   3      350.43      360.53     13.65 o 
   0 -13   3        4.23        4.47      1.90 o 
   1 -13   3        0.12        1.90      2.57 o 
   2 -13   3       26.44       24.30      3.13 o 
   3 -13   3      976.01      987.98     14.19 o 
   4 -13   3       11.04       19.34      3.52 o 
   5 -13   3      584.66      557.07     16.22 o 
   6 -13   3      970.87      970.79     35.28 o 
   7 -13   3      252.97      192.70     21.11 o 
   8 -13   3        0.79        6.70      6.53 o 
  10 -13   3      393.60      407.63     20.69 o 
  -6 -12   3       99.88       81.70     50.50 o 
  -5 -12   3       28.05       34.16     27.18 o 
  -4 -12   3      141.43      114.69     10.81 o 
  -3 -12   3       32.04       22.74      9.07 o 
  -2 -12   3        2.12        0.82      4.38 o 
  -1 -12   3      335.13      377.38     23.91 o 
   0 -12   3      175.05      203.38     12.92 o 
   1 -12   3       39.89       45.19      8.50 o 
   2 -12   3       55.77       56.02      3.77 o 
   3 -12   3      464.35      466.67     13.20 o 
   4 -12   3     1778.61     1765.91     32.69 o 
   5 -12   3       28.68       19.80      2.91 o 
   6 -12   3      101.50      109.73      3.34 o 
   7 -12   3       44.26       48.14      4.24 o 
   8 -12   3        1.86        1.36      5.43 o 
   9 -12   3       92.41       68.35     17.98 o 
  10 -12   3      326.38      305.19     18.49 o 
  -7 -11   3       14.61        8.63      7.01 o 
  -6 -11   3      189.87      211.66     16.37 o 
  -5 -11   3      186.85      229.79     18.40 o 
  -4 -11   3        1.31        0.00      4.72 o 
  -3 -11   3      145.32      136.96     21.79 o 
  -2 -11   3      191.06      236.56      9.99 o 
  -1 -11   3      889.61      974.13     29.81 o 
   0 -11   3     1374.16     1335.68     15.63 o 
   1 -11   3      165.09      190.96      5.15 o 
   2 -11   3       52.85       47.20      3.00 o 
   3 -11   3        6.92       11.19      2.78 o 
   4 -11   3     1840.34     1903.04     44.72 o 
   5 -11   3      344.89      367.63     10.06 o 
   6 -11   3      263.99      218.05      4.54 o 
   7 -11   3      132.58      126.27      9.92 o 
   8 -11   3        1.79        6.02      6.02 o 
   9 -11   3        1.36        0.00      7.12 o 
  10 -11   3       82.39       75.90     11.70 o 
  11 -11   3      539.33      567.39     25.27 o 
  -8 -10   3      239.50      267.62     14.02 o 
  -7 -10   3       87.82       76.21     46.39 o 
  -6 -10   3       45.20       43.99      8.10 o 
  -5 -10   3      957.83      917.19     22.87 o 
  -4 -10   3     1021.58     1007.36     50.20 o 
  -3 -10   3      109.19      118.96      7.88 o 
  -2 -10   3      190.10      220.18     11.38 o 
  -1 -10   3     2584.23     2696.90     46.30 o 
   0 -10   3     1480.25     1453.63     18.41 o 
   1 -10   3       18.56       14.85      1.98 o 
   2 -10   3       92.36       87.75      3.08 o 
   3 -10   3     1643.88     1787.09     17.98 o 
   4 -10   3        3.88        3.95      1.72 o 
   5 -10   3     1158.38     1212.01     12.88 o 
   6 -10   3       49.00       36.14      2.23 o 
   7 -10   3        2.18        6.44      5.43 o 
   8 -10   3      159.04      158.57     17.47 o 
   9 -10   3       52.50       59.53      9.84 o 
  10 -10   3      476.87      485.47     21.11 o 
  11 -10   3        0.59        0.00      8.23 o 
  -8  -9   3       94.89       77.57     46.05 o 
  -7  -9   3       61.68       78.47      8.40 o 
  -6  -9   3      273.83      278.44     12.62 o 
  -5  -9   3      101.21      167.02      9.16 o 
  -4  -9   3      260.15      305.35     11.19 o 
  -3  -9   3      339.51      370.87     10.52 o 
  -2  -9   3      253.13      258.28      9.84 o 
  -1  -9   3        1.54       11.76      3.64 o 
   0  -9   3      258.86      235.20      4.00 o 
   1  -9   3       69.81       70.40      5.47 o 
   2  -9   3     1369.14     1384.94     13.18 o 
   3  -9   3     1070.39     1206.53     13.74 o 
   4  -9   3      650.54      629.01      7.20 o 
   5  -9   3        4.77        3.95      1.69 o 
   6  -9   3      277.77      272.01      3.03 o 
   7  -9   3       91.59      101.08      8.82 o 
   8  -9   3        4.04        7.12      6.02 o 
   9  -9   3      149.05      174.43     12.64 o 
  10  -9   3      188.90      175.36     14.67 o 
  11  -9   3      333.30      355.31     20.18 o 
  -9  -8   3      153.89      165.68     10.70 o 
  -8  -8   3       17.59       26.87      6.45 o 
  -7  -8   3       13.22       13.00      5.57 o 
  -6  -8   3        5.23       23.83      6.25 o 
  -5  -8   3      733.01      837.48     16.89 o 
  -4  -8   3       17.94       28.16      4.91 o 
  -3  -8   3      683.83      668.70     14.33 o 
  -2  -8   3      401.43      418.63      9.45 o 
  -1  -8   3     1704.90     1694.55     15.28 o 
   0  -8   3      685.38      622.05     15.01 o 
   1  -8   3       16.09       13.55      3.82 o 
   2  -8   3     1003.75     1057.84     29.93 o 
   3  -8   3      103.33      113.32      4.92 o 
   4  -8   3      322.33      327.97      4.08 o 
   5  -8   3     1248.74     1395.60     11.89 o 
   6  -8   3      184.52      201.09      9.67 o 
   7  -8   3       48.65       46.53      6.19 o 
   8  -8   3       16.04       27.73      7.21 o 
   9  -8   3      217.09      201.40     20.35 o 
  10  -8   3       78.50       96.50     12.38 o 
  11  -8   3      111.54      120.41     21.45 o 
 -10  -7   3       24.66       24.24      9.12 o 
  -9  -7   3       13.58       12.13      7.44 o 
  -8  -7   3      112.87      145.27     13.61 o 
  -7  -7   3        7.11        6.38      5.00 o 
  -6  -7   3      424.66      355.47     10.62 o 
  -5  -7   3     1314.62     1226.19     28.87 o 
  -4  -7   3     2063.39     2172.89     32.06 o 
  -3  -7   3      466.27      592.72     11.33 o 
  -2  -7   3       44.81       39.35     12.64 o 
  -1  -7   3     1809.23     1732.73     16.61 o 
   0  -7   3     2287.21     2297.92     24.93 o 
   1  -7   3      597.88      588.38      7.25 o 
   2  -7   3      426.17      466.16     16.62 o 
   3  -7   3     2649.97     2769.67     23.86 o 
   4  -7   3      141.97      117.79      3.99 o 
   5  -7   3      506.02      532.62      6.55 o 
   6  -7   3      776.04      754.51     16.28 o 
   7  -7   3     1234.16     1283.03     53.17 o 
   8  -7   3      309.65      349.63     21.24 o 
   9  -7   3      297.50      340.88     17.89 o 
  10  -7   3      193.99      198.94     22.98 o 
  11  -7   3        2.03        0.00      6.28 o 
 -10  -6   3       95.01      114.47      8.52 o 
  -9  -6   3       41.95       51.13      6.66 o 
  -8  -6   3       64.28       59.67      9.85 o 
  -7  -6   3      449.88      478.32     12.09 o 
  -6  -6   3      425.54      450.89     13.02 o 
  -5  -6   3       35.06       62.08      7.94 o 
  -4  -6   3     1131.41     1109.95     23.32 o 
  -3  -6   3     1622.28     1539.36     40.11 o 
  -2  -6   3       96.30       91.92      8.14 o 
  -1  -6   3        1.97       11.60      2.63 o 
   0  -6   3     4430.61     4538.17     44.62 o 
   1  -6   3       46.46       42.81      3.61 o 
   2  -6   3      153.11      124.19      3.31 o 
   3  -6   3     7994.69     8294.27     75.30 o 
   4  -6   3     1909.93     1817.02     13.04 o 
   5  -6   3      172.84      257.46      3.40 o 
   6  -6   3       37.32       42.60      4.11 o 
   7  -6   3      187.16      189.59      8.45 o 
   8  -6   3        5.65        8.09      5.17 o 
   9  -6   3      146.57      131.56     12.71 o 
  10  -6   3      443.48      434.88     15.43 o 
  11  -6   3       98.71      119.34     15.73 o 
 -11  -5   3       42.48       39.41      8.32 o 
 -10  -5   3       60.17       54.58     13.53 o 
  -9  -5   3        8.24       20.42      7.84 o 
  -8  -5   3       28.32       33.15      5.69 o 
  -7  -5   3      422.08      387.42     10.18 o 
  -6  -5   3       67.10       53.90      6.46 o 
  -5  -5   3       92.42       94.25      4.92 o 
  -4  -5   3       73.76       69.87      8.14 o 
  -3  -5   3     2593.24     2786.67     47.15 o 
  -2  -5   3      259.77      290.52     10.35 o 
  -1  -5   3      210.73      256.61      3.20 o 
   0  -5   3     2814.22     2890.15     26.52 o 
   1  -5   3        6.61       13.93      1.50 o 
   2  -5   3       57.51       67.39      1.85 o 
   3  -5   3      965.04      996.14      7.18 o 
   4  -5   3     2527.61     2585.20     21.51 o 
   5  -5   3      708.54      704.31      5.16 o 
   6  -5   3      200.49      186.84      2.29 o 
   7  -5   3       50.43       51.84      3.56 o 
   8  -5   3      212.95      210.31      9.33 o 
   9  -5   3      335.73      333.63     15.26 o 
  10  -5   3      173.55      179.23     14.36 o 
  11  -5   3      152.01      185.26     16.32 o 
 -11  -4   3      220.81      235.67      9.39 o 
 -10  -4   3        0.16        2.52      4.07 o 
  -9  -4   3       20.76       22.04      3.30 o 
  -8  -4   3      696.03      707.36     14.52 o 
  -7  -4   3       50.82       57.67      2.84 o 
  -6  -4   3      404.25      335.82      8.75 o 
  -5  -4   3       47.84       30.30      2.44 o 
  -4  -4   3     3230.25     3216.26     32.42 o 
  -3  -4   3     1614.66     1368.24     32.69 o 
  -2  -4   3      406.72      338.52     12.21 o 
  -1  -4   3     2915.02     2681.75     97.20 o 
   0  -4   3     5129.98     5698.94     39.42 o 
   1  -4   3    15828.58    16660.90    324.36 o 
   2  -4   3     5954.85     6814.97     49.84 o 
   3  -4   3     5672.32     5299.35     37.07 o 
   4  -4   3     1152.98     1098.83      7.93 o 
   5  -4   3        7.30       17.69      1.07 o 
   6  -4   3     1116.00     1115.34      9.37 o 
   7  -4   3      316.78      313.47      6.01 o 
   8  -4   3      101.57      102.29      6.23 o 
   9  -4   3      754.72      772.51     32.26 o 
  10  -4   3      103.84       82.94      6.63 o 
  11  -4   3       64.05       56.93     10.09 o 
 -12  -3   3        0.04        0.00      2.46 o 
 -11  -3   3      270.04      266.33      6.88 o 
 -10  -3   3      105.74      100.58      4.54 o 
  -9  -3   3     1190.64     1184.36     19.56 o 
  -8  -3   3       59.81       53.76      3.24 o 
  -7  -3   3      156.50      175.56      3.98 o 
  -6  -3   3     1391.03     1467.44     16.66 o 
  -5  -3   3      122.19      176.51      3.30 o 
  -4  -3   3     3405.43     3356.93     32.50 o 
  -3  -3   3      891.38      730.44     22.56 o 
  -2  -3   3      765.73      778.54     12.86 o 
  -1  -3   3     1290.59     1194.88     14.30 o 
   0  -3   3    18841.29    19498.84    416.72 o 
   1  -3   3    10206.82    11673.80     95.00 o 
   2  -3   3     2330.85     2047.07     14.10 o 
   3  -3   3     1299.62     1308.57     11.08 o 
   4  -3   3     7696.72     7533.43     56.35 o 
   5  -3   3       88.79       87.76      2.68 o 
   6  -3   3      139.75      162.72      3.54 o 
   7  -3   3      183.28      221.09      5.56 o 
   8  -3   3      242.57      249.79      6.01 o 
   9  -3   3     1114.68     1095.08     39.88 o 
  10  -3   3      218.04      165.79      6.98 o 
  11  -3   3      453.73      513.75     19.12 o 
 -12  -2   3      479.90      438.08     15.87 o 
 -11  -2   3       17.49        9.08      3.25 o 
 -10  -2   3      181.44      194.11      6.63 o 
  -9  -2   3       70.23       61.07      3.82 o 
  -8  -2   3      585.81      593.81     34.23 o 
  -7  -2   3     1079.57     1088.22     14.05 o 
  -6  -2   3     1342.64     1487.76     16.56 o 
  -5  -2   3     3815.49     4206.48     43.66 o 
  -4  -2   3       39.91       34.61      2.32 o 
  -3  -2   3     1294.66     1434.53     45.16 o 
  -2  -2   3     3040.02     2927.93     32.48 o 
  -1  -2   3     9824.63    11051.10    120.09 o 
   0  -2   3       23.23       51.48      3.33 o 
   1  -2   3    11625.54    12951.84    117.34 o 
   2  -2   3      358.72      535.98      5.94 o 
   3  -2   3     2516.00     2473.08     17.29 o 
   4  -2   3     1045.45     1100.45      8.51 o 
   5  -2   3       69.36       82.23      2.29 o 
   6  -2   3      190.51      207.25      3.62 o 
   7  -2   3      736.08      747.83      8.06 o 
   8  -2   3       63.10       57.27      3.49 o 
   9  -2   3      226.89      166.85      6.47 o 
  10  -2   3       32.90       26.74      3.97 o 
  11  -2   3      111.16      119.50     20.99 o 
 -12  -1   3      307.40      321.68      7.90 o 
 -11  -1   3      630.50      613.92     23.51 o 
 -10  -1   3      197.03      172.74      7.19 o 
  -9  -1   3      114.52      100.76      4.20 o 
  -8  -1   3     1496.59     1549.92     18.58 o 
  -7  -1   3      342.16      386.46      8.21 o 
  -6  -1   3       50.11       23.90      2.40 o 
  -5  -1   3     1010.75      895.42     17.85 o 
  -4  -1   3     2219.55     2227.21     27.80 o 
  -3  -1   3      985.12      717.00      9.85 o 
  -2  -1   3       10.58        8.55      2.79 o 
  -1  -1   3      159.76       44.59     11.32 o 
   0  -1   3     3382.33     2289.07     22.00 o 
   1  -1   3     3849.88     4451.92     34.70 o 
   2  -1   3     1544.35     1357.52     10.76 o 
   3  -1   3     1439.47     1354.08     11.39 o 
   4  -1   3      226.08      170.42      3.24 o 
   5  -1   3       79.90      143.84      3.46 o 
   6  -1   3        5.38        3.43      1.61 o 
   7  -1   3       63.11       73.18      2.94 o 
   8  -1   3      383.78      420.89      8.70 o 
   9  -1   3      914.48      944.88     55.67 o 
  10  -1   3        5.64        7.77      3.65 o 
  11  -1   3        0.64        1.11      3.26 o 
 -13   0   3       56.89       65.28      5.43 o 
 -12   0   3        6.03        5.58      2.73 o 
 -11   0   3      671.09      631.36     19.28 o 
 -10   0   3      122.28      127.56      5.08 o 
  -9   0   3       26.04       32.84      3.31 o 
  -8   0   3     1193.06     1393.13     21.50 o 
  -7   0   3     3253.25     3473.09     41.53 o 
  -6   0   3      183.09      121.54      5.30 o 
  -5   0   3      771.56      663.44      6.67 o 
  -4   0   3    15602.94    16441.03    194.89 o 
  -3   0   3      373.28      490.47      7.67 o 
  -2   0   3      173.96      271.28      8.56 o 
  -1   0   3     2195.58     1580.32     15.91 o 
   0   0   3     6806.26     8846.17     92.52 o 
   1   0   3     2006.55     2812.04     26.61 o 
   2   0   3      851.85      817.78      7.39 o 
   3   0   3     6837.38     7793.27     68.41 o 
   4   0   3     4439.10     4681.68     42.74 o 
   5   0   3      177.47      167.87      3.94 o 
   6   0   3      185.62      179.31      5.73 o 
   7   0   3      550.12      610.50     11.67 o 
   8   0   3      645.71      704.76     13.68 o 
   9   0   3      343.42      329.85     10.57 o 
  10   0   3      114.47      109.94     18.78 o 
 -13   1   3        0.92        0.14      2.74 o 
 -12   1   3      480.97      425.89     22.72 o 
 -11   1   3        8.44       14.58      3.55 o 
 -10   1   3       71.87       72.50      6.06 o 
  -9   1   3       44.99       42.59      3.14 o 
  -8   1   3      250.48      213.34      8.20 o 
  -7   1   3     1864.46     1825.45     20.10 o 
  -6   1   3      407.61      413.48      6.18 o 
  -5   1   3     8099.16     9211.21    100.10 o 
  -4   1   3      110.41       97.54      3.72 o 
  -3   1   3     3253.48     3456.75     34.03 o 
  -2   1   3       27.92        8.23      2.44 o 
  -1   1   3     3045.25     3608.74     40.36 o 
   0   1   3      583.85     1098.18     11.58 o 
   1   1   3     1876.67     1403.04     14.14 o 
   2   1   3     1701.34     1871.14     19.88 o 
   3   1   3     3667.43     3644.06     30.76 o 
   4   1   3     4776.86     4909.16     43.65 o 
   5   1   3      427.61      430.77      6.45 o 
   6   1   3      350.93      328.18      6.25 o 
   7   1   3      280.19      289.24      8.73 o 
   8   1   3      707.10      698.94     14.44 o 
   9   1   3       60.94       57.55      5.41 o 
  10   1   3       96.83       88.77     28.66 o 
 -13   2   3        1.91        0.00      9.16 o 
 -12   2   3      192.42      189.43      9.44 o 
 -11   2   3      123.65      108.47      3.49 o 
 -10   2   3      352.11      340.96      5.24 o 
  -9   2   3      127.56      127.00      3.80 o 
  -8   2   3     1732.71     1775.17     20.46 o 
  -7   2   3      230.84      213.77      5.43 o 
  -6   2   3      207.03      318.26      6.39 o 
  -5   2   3     4629.18     4290.11     42.73 o 
  -4   2   3     1310.01     1166.00     12.99 o 
  -3   2   3     4088.60     3939.02     38.14 o 
  -2   2   3      668.88      717.21      8.51 o 
  -1   2   3      110.75       40.18      7.97 o 
   0   2   3     1630.75     1056.27     11.35 o 
   1   2   3     4047.40     4312.69     43.89 o 
   2   2   3       10.01        9.67      3.34 o 
   3   2   3      465.39      332.27      5.43 o 
   4   2   3      728.63      809.02      8.97 o 
   5   2   3       45.55       42.80      3.15 o 
   6   2   3        1.18        5.15      2.48 o 
   7   2   3       47.07       55.30      4.63 o 
   8   2   3      427.36      435.23     10.16 o 
   9   2   3      134.73      153.54      8.51 o 
  10   2   3        0.70        8.04      4.43 o 
 -13   3   3       18.82       25.61      8.14 o 
 -12   3   3        6.22        5.24      2.29 o 
 -11   3   3     1841.25     1808.08     46.75 o 
 -10   3   3        1.05        5.53      1.77 o 
  -9   3   3       36.17       42.99      2.38 o 
  -8   3   3     1495.15     1701.53     42.57 o 
  -7   3   3     6367.25     6600.05     58.52 o 
  -6   3   3       33.83       49.58     10.43 o 
  -5   3   3        3.74        1.42      1.30 o 
  -4   3   3     6687.89     6826.48     69.70 o 
  -3   3   3      619.57      750.84      8.30 o 
  -2   3   3     3486.41     3542.66     34.62 o 
  -1   3   3     2446.49     2706.80     26.82 o 
   0   3   3     1468.46     1652.91     17.11 o 
   1   3   3      162.71      171.87      7.04 o 
   2   3   3     3155.07     3608.46     40.57 o 
   3   3   3     1087.67     1351.10     13.83 o 
   4   3   3      529.15      529.96      7.07 o 
   5   3   3        9.95       11.97      2.47 o 
   6   3   3      454.29      455.36      8.38 o 
   7   3   3       21.10       19.56      4.50 o 
   8   3   3      170.13      182.69      7.42 o 
   9   3   3      183.02      174.39      9.11 o 
 -13   4   3       78.83      106.93     11.19 o 
 -11   4   3       56.94        0.00      0.68 o 
 -10   4   3       70.50       55.78     17.85 o 
  -9   4   3      500.51      507.07      7.80 o 
  -8   4   3      479.47      470.20     21.84 o 
  -7   4   3     1598.02     1600.33     19.37 o 
  -6   4   3        2.70        3.59      1.34 o 
  -5   4   3       30.46       65.31      2.91 o 
  -4   4   3       59.51       54.44      2.96 o 
  -3   4   3       55.91       21.75      2.48 o 
  -2   4   3     1532.95     1541.25     17.96 o 
  -1   4   3      608.37      625.17      8.96 o 
   0   4   3     1175.46     1162.32     16.04 o 
   1   4   3     3153.61     3216.61     34.82 o 
   2   4   3     1085.94     1291.40     16.09 o 
   3   4   3      463.18      502.81      6.84 o 
   4   4   3      746.82      698.48      9.83 o 
   5   4   3      753.70      788.79     10.29 o 
   6   4   3        9.07       10.38      3.35 o 
   7   4   3      100.23      121.09      9.26 o 
   8   4   3      296.06      332.32     11.58 o 
   9   4   3        3.63        5.10      4.10 o 
 -13   5   3        0.88        5.09      6.95 o 
 -12   5   3      137.17      133.64     11.70 o 
 -11   5   3      147.02      134.49     10.77 o 
 -10   5   3        0.06        4.24      5.17 o 
  -9   5   3      351.95      388.38     13.65 o 
  -8   5   3     2074.17     2019.91     28.46 o 
  -7   5   3      789.67      770.90      6.64 o 
  -6   5   3        3.01        5.44      3.39 o 
  -5   5   3        4.32       31.50      2.11 o 
  -4   5   3      169.28      353.25      5.83 o 
  -3   5   3        9.70       16.93      2.10 o 
  -2   5   3     1302.62     1448.30     16.91 o 
  -1   5   3      922.15      735.78     10.05 o 
   0   5   3      283.03      292.42      6.98 o 
   1   5   3     1460.51     1530.51     18.58 o 
   2   5   3      736.44      671.74     14.50 o 
   3   5   3      121.71       97.44      6.19 o 
   4   5   3       42.55       56.43      3.79 o 
   5   5   3      259.97      255.74      6.10 o 
   6   5   3       32.28       26.02      5.34 o 
   7   5   3      210.75      215.53      9.60 o 
   8   5   3        6.54       14.08      5.73 o 
 -11   6   3      306.85      305.11     14.84 o 
 -10   6   3        8.27       16.54      6.78 o 
  -9   6   3      369.25      344.88     14.16 o 
  -8   6   3       10.52        6.51      1.31 o 
  -7   6   3      408.42      357.16      4.02 o 
  -6   6   3      124.56      175.05      4.09 o 
  -5   6   3     1501.28     1657.54     16.51 o 
  -4   6   3      204.91      258.10      8.65 o 
  -3   6   3     6917.21     7522.99     83.12 o 
  -2   6   3      430.40      286.22      7.67 o 
  -1   6   3       16.55       11.20      2.54 o 
   0   6   3      245.43      184.73      6.74 o 
   1   6   3      259.78      282.64      7.97 o 
   2   6   3     1276.45     1394.87     23.89 o 
   3   6   3      195.76      220.44      8.74 o 
   4   6   3      126.55      130.03      5.62 o 
   5   6   3      623.58      637.68     15.94 o 
   6   6   3      141.59      117.19      6.16 o 
   7   6   3      284.54      309.65     13.55 o 
   8   6   3      101.16      117.42     10.22 o 
 -13   7   3      171.76      172.57     14.76 o 
 -12   7   3       14.34        5.60      7.04 o 
  -8   7   3      624.29      616.64      6.29 o 
  -7   7   3     2134.47     2239.17     53.59 o 
  -6   7   3      395.62      474.91      7.13 o 
  -5   7   3      100.90      100.90      8.01 o 
  -4   7   3      206.10      233.15      5.60 o 
  -3   7   3     1825.85     1850.79     22.07 o 
  -2   7   3       23.07       15.29      2.76 o 
  -1   7   3      356.16      428.56      9.19 o 
   0   7   3      819.14      745.46     11.73 o 
   1   7   3     1267.39     1364.86     24.10 o 
   2   7   3      196.84      204.49      8.57 o 
   3   7   3       73.88       78.99      7.20 o 
   4   7   3      374.36      418.53      8.13 o 
   5   7   3      450.67      447.31     23.45 o 
   6   7   3       10.94       17.02      4.12 o 
   7   7   3       36.88       20.04     15.56 o 
 -12   8   3      114.93      126.35     13.23 o 
 -11   8   3        0.65        2.04      6.19 o 
 -10   8   3      175.64      163.83     12.38 o 
  -9   8   3      274.19      223.28      3.99 o 
  -8   8   3     1261.37     1246.20     55.54 o 
  -7   8   3       62.20       67.92      4.71 o 
  -6   8   3      596.24      626.88     25.86 o 
  -5   8   3      114.59      114.86      4.56 o 
  -4   8   3      158.61      158.15      5.29 o 
  -3   8   3        1.40        2.55      2.14 o 
  -2   8   3      808.05      789.55     12.93 o 
  -1   8   3      140.94      101.15      4.90 o 
   0   8   3      832.47      775.77     14.25 o 
   1   8   3     1675.92     1751.14     37.48 o 
   2   8   3      921.59      989.48     19.84 o 
   3   8   3      208.63      190.89     14.20 o 
   4   8   3       36.89       35.96      4.41 o 
   5   8   3      884.98      883.89     60.84 o 
   6   8   3        9.35       15.09      4.28 o 
 -11   9   3      205.41      205.64     14.76 o 
 -10   9   3       63.67       66.74      9.92 o 
  -9   9   3       19.12       14.25      2.60 o 
  -8   9   3        3.81        8.54      2.07 o 
  -7   9   3      802.65      816.56     13.31 o 
  -6   9   3       10.51        7.82      2.72 o 
  -5   9   3      588.77      572.97      9.76 o 
  -4   9   3      708.41      637.30     11.16 o 
  -3   9   3     1253.50     1396.54     20.09 o 
  -2   9   3      547.00      681.90     13.02 o 
  -1   9   3        3.19        2.63      3.01 o 
   0   9   3       68.36       72.05      5.59 o 
   1   9   3        6.90        7.21      4.23 o 
   2   9   3     1195.80     1194.83     23.79 o 
   3   9   3       97.39      107.44     12.13 o 
   4   9   3      220.16      215.11     19.80 o 
   5   9   3      302.42      290.59     19.08 o 
 -11  10   3      120.82      112.53     12.55 o 
 -10  10   3      710.79      747.08     24.93 o 
  -9  10   3      642.91      642.93     23.74 o 
  -8  10   3      394.97      385.14     10.25 o 
  -7  10   3      879.42      918.25     11.74 o 
  -6  10   3      829.23      787.42     12.46 o 
  -5  10   3       31.63       41.25      3.50 o 
  -4  10   3       65.65       70.32      4.46 o 
  -3  10   3     4505.49     4868.54     60.64 o 
  -2  10   3       27.20       34.53      7.04 o 
  -1  10   3      336.01      339.95      9.28 o 
   0  10   3       17.10       13.15      4.60 o 
   1  10   3      667.70      696.21     16.96 o 
   2  10   3      253.11      251.01     15.86 o 
   3  10   3       12.66        8.17      6.32 o 
   4  10   3      400.21      437.28     56.22 o 
 -10  11   3       60.75       67.92     10.77 o 
  -9  11   3        5.18        9.01      2.74 o 
  -8  11   3      832.94      807.92     17.73 o 
  -7  11   3        0.98        9.67      6.70 o 
  -6  11   3      562.10      667.08     10.72 o 
  -5  11   3      134.97      120.89      5.87 o 
  -4  11   3     1186.97     1347.49     19.43 o 
  -3  11   3      142.52      141.73      6.39 o 
  -2  11   3        3.03        7.28      4.51 o 
  -1  11   3       13.79       18.48      4.85 o 
   0  11   3      239.12      252.70     14.33 o 
   1  11   3       39.76       71.91     11.11 o 
   2  11   3        0.98        0.25      5.94 o 
   3  11   3        0.08        0.00      2.84 o 
 -10  12   3        0.40        0.08      5.43 o 
  -9  12   3       41.22       30.85      7.80 o 
  -8  12   3        2.82        4.11      3.54 o 
  -7  12   3      218.24      199.99      7.33 o 
  -6  12   3       95.78       60.89     11.11 o 
  -5  12   3       30.51       39.35     10.77 o 
  -4  12   3      215.67      181.22     11.02 o 
  -3  12   3       11.68       14.08      6.53 o 
  -2  12   3      115.52      157.64     12.04 o 
  -1  12   3        3.44        3.31     10.26 o 
   0  12   3        2.06        8.90      7.55 o 
   1  12   3      132.75      144.50     14.25 o 
   2  12   3      138.76      145.94     15.35 o 
 -10  13   3       13.78        4.92      7.63 o 
  -9  13   3        0.78       10.09      7.63 o 
  -8  13   3        0.03        1.46      4.14 o 
  -7  13   3      218.44      188.72     16.79 o 
  -6  13   3       68.46       44.27     11.19 o 
  -5  13   3      146.16      156.11     16.37 o 
  -4  13   3        7.55        7.12      6.19 o 
  -3  13   3     1712.72     1763.57     41.72 o 
  -2  13   3      273.55      274.24     15.86 o 
  -1  13   3        1.05        0.00      7.21 o 
   0  13   3        1.26        8.31     13.40 o 
   1  13   3      182.18      155.10     24.51 o 
  -8  14   3      326.37      276.11     11.87 o 
  -7  14   3       60.70       54.57      7.39 o 
  -6  14   3      927.02      984.94     34.09 o 
  -5  14   3        4.78       10.52     10.60 o 
  -4  14   3      340.48      335.46     16.45 o 
  -3  14   3       60.93       41.55     15.43 o 
  -2  14   3      313.93      317.32     17.89 o 
  -1  14   3       63.27       65.46     12.47 o 
  -1 -16   4       24.09       17.10      7.20 o 
   0 -16   4      117.42      121.91     71.23 o 
   1 -16   4       69.16       56.79     34.85 o 
   2 -16   4       25.57       19.78      4.29 o 
   3 -16   4        6.16        5.21      3.19 o 
   4 -16   4        2.00        0.75      2.38 o 
   5 -16   4      232.22      209.96      7.31 o 
   6 -16   4       17.83       11.45      5.29 o 
  -3 -15   4       49.28       51.53     10.77 o 
  -2 -15   4        0.45        3.12      9.67 o 
  -1 -15   4       14.09        8.46      7.73 o 
   0 -15   4      114.05      110.69     11.23 o 
   1 -15   4       89.34       68.75     10.96 o 
   2 -15   4      235.87      212.24     13.55 o 
   3 -15   4       79.12       94.08      7.25 o 
   4 -15   4       12.50       10.59      2.95 o 
   5 -15   4      258.04      229.38      8.01 o 
   6 -15   4       37.40       25.28      3.05 o 
   8 -15   4       26.05       16.96      8.14 o 
  -4 -14   4       93.99      118.23     17.66 o 
  -3 -14   4      466.69      459.41     18.62 o 
  -2 -14   4       11.38        8.47      6.46 o 
  -1 -14   4        5.44        4.24      2.36 o 
   0 -14   4       15.18       17.22      2.24 o 
   1 -14   4      138.70      156.53     15.25 o 
   2 -14   4      245.81      229.93      7.82 o 
   3 -14   4       71.98       69.31      3.97 o 
   4 -14   4      659.55      659.21     17.50 o 
   5 -14   4       12.88       12.01      3.58 o 
   6 -14   4      165.98      142.40      5.65 o 
   8 -14   4      360.22      368.03     17.81 o 
   9 -14   4        0.26        0.34      5.85 o 
  -5 -13   4       20.99        2.72      6.66 o 
  -4 -13   4      108.40      127.58     10.62 o 
  -3 -13   4      451.00      428.04     14.86 o 
  -2 -13   4      519.96      613.31     19.79 o 
  -1 -13   4      225.74      232.78     11.39 o 
   0 -13   4       95.31       89.00      4.36 o 
   1 -13   4     1372.26     1295.28     81.59 o 
   2 -13   4        2.39        2.73      2.76 o 
   3 -13   4      596.50      539.50     11.49 o 
   4 -13   4      187.22      195.64      5.43 o 
   5 -13   4     1046.25     1031.61     22.68 o 
   6 -13   4        1.97        1.33      2.13 o 
   7 -13   4        2.65        1.76      1.44 o 
   8 -13   4      199.07      209.62     13.57 o 
   9 -13   4       55.67       57.24     10.77 o 
  -6 -12   4      246.32      226.22    123.81 o 
  -5 -12   4      134.90      163.19     11.25 o 
  -4 -12   4      235.88      193.14     14.06 o 
  -3 -12   4      137.73      154.47      9.64 o 
  -2 -12   4      183.59      199.85      9.71 o 
  -1 -12   4       13.58       16.64      2.16 o 
   0 -12   4       57.45       55.61      3.92 o 
   1 -12   4      367.80      373.30     13.65 o 
   2 -12   4      207.99      189.56      6.41 o 
   3 -12   4      734.57      736.98     11.87 o 
   4 -12   4      196.25      183.05      4.62 o 
   5 -12   4      843.53      888.66     35.44 o 
   6 -12   4      282.71      237.39      6.15 o 
   7 -12   4        2.07        3.81      1.19 o 
   8 -12   4        0.23        0.00      6.02 o 
   9 -12   4      756.23      853.76     37.65 o 
  10 -12   4       17.11       17.47      9.75 o 
  -7 -11   4      266.12      284.27     14.18 o 
  -6 -11   4        1.02        4.04      6.45 o 
  -5 -11   4       29.85       24.29      6.91 o 
  -4 -11   4      554.24      649.17     16.70 o 
  -3 -11   4     3176.70     3403.03     54.76 o 
  -2 -11   4       57.04       54.65      6.47 o 
  -1 -11   4      103.70       72.15      5.74 o 
   0 -11   4      185.29      187.10      4.85 o 
   1 -11   4      952.74      983.41     12.01 o 
   2 -11   4      221.22      215.36      6.06 o 
   3 -11   4      132.48      146.21      4.03 o 
   4 -11   4     1209.11     1273.56     21.89 o 
   5 -11   4      736.09      779.95      8.86 o 
   6 -11   4      560.61      538.72      6.62 o 
   7 -11   4      132.21      160.78     10.94 o 
   8 -11   4        9.26       10.77      6.78 o 
   9 -11   4      262.11      302.22     24.93 o 
  10 -11   4      166.92      189.70     15.94 o 
  -8 -10   4      350.70      359.19     15.44 o 
  -7 -10   4        3.21        6.09      5.95 o 
  -6 -10   4      237.96      289.77     13.46 o 
  -5 -10   4      176.94      214.60     15.82 o 
  -4 -10   4       46.75       65.24      6.94 o 
  -3 -10   4      970.37     1013.69     19.26 o 
  -2 -10   4     2721.36     3249.23     49.06 o 
  -1 -10   4       76.49       87.87      5.33 o 
   0 -10   4      756.93      848.22     11.51 o 
   1 -10   4     1336.46     1322.42     14.55 o 
   2 -10   4      473.39      451.47     11.35 o 
   3 -10   4      470.91      489.93     10.49 o 
   4 -10   4      227.48      247.29      4.70 o 
   5 -10   4      764.01      847.07      9.75 o 
   6 -10   4       19.61       23.95      1.59 o 
   7 -10   4       42.02       30.10      7.12 o 
   8 -10   4        7.06        9.75     10.43 o 
   9 -10   4      160.91      169.77     13.65 o 
  10 -10   4       46.98       58.34     11.79 o 
  -9  -9   4        7.55        5.21      8.00 o 
  -8  -9   4      135.75      168.50     10.79 o 
  -7  -9   4      245.04      261.84     23.87 o 
  -6  -9   4      429.72      403.97     18.67 o 
  -5  -9   4       56.85       41.61      6.33 o 
  -4  -9   4      738.74      684.45     17.76 o 
  -3  -9   4       43.15       54.48      5.75 o 
  -2  -9   4      956.09      947.49     15.74 o 
  -1  -9   4      347.23      480.99      6.62 o 
   0  -9   4      224.01      176.21      3.75 o 
   1  -9   4      820.40      840.52     12.22 o 
   2  -9   4      191.25      186.66      4.88 o 
   3  -9   4      164.50      172.33      5.05 o 
   4  -9   4      601.64      591.35     10.49 o 
   5  -9   4     1954.13     2122.82     40.70 o 
   6  -9   4      107.41       89.95      2.63 o 
   7  -9   4       18.69       30.66      5.00 o 
   8  -9   4      436.17      457.98     22.51 o 
   9  -9   4       90.26      120.41     12.21 o 
  10  -9   4        6.48        2.12     11.28 o 
  11  -9   4        8.98       23.57     10.26 o 
  -9  -8   4       10.13        9.14      7.34 o 
  -8  -8   4       39.34       37.32      9.62 o 
  -7  -8   4      386.15      422.46     13.86 o 
  -6  -8   4      832.90      899.83     20.23 o 
  -5  -8   4      291.09      364.99     13.41 o 
  -4  -8   4        3.14       11.47      9.71 o 
  -3  -8   4     4628.69     4784.45    103.96 o 
  -2  -8   4        5.23        0.25      4.83 o 
  -1  -8   4      172.22      197.79      3.61 o 
   0  -8   4      917.90      845.70     20.65 o 
   1  -8   4      531.17      475.60     22.43 o 
   2  -8   4       21.18       38.02      2.19 o 
   3  -8   4       28.59       29.74      2.70 o 
   4  -8   4     2800.13     3142.09     28.27 o 
   5  -8   4        3.97        4.82      2.21 o 
   6  -8   4       74.96       75.93      5.17 o 
   7  -8   4        1.56        4.26      4.29 o 
   8  -8   4       39.84       40.17      5.94 o 
   9  -8   4       10.43       20.52      7.19 o 
  10  -8   4      488.10      554.06     31.29 o 
  11  -8   4       26.63       19.08     15.86 o 
 -10  -7   4      133.97      147.93      9.79 o 
  -9  -7   4      100.92      113.04     15.98 o 
  -8  -7   4      485.09      497.56     13.82 o 
  -7  -7   4      570.17      592.83     14.29 o 
  -6  -7   4     1024.93     1241.08     24.12 o 
  -5  -7   4       43.00       57.52      5.91 o 
  -4  -7   4      218.70      292.39     24.85 o 
  -3  -7   4       35.35       70.13      9.58 o 
  -2  -7   4     4236.43     4735.09     81.58 o 
  -1  -7   4      335.23      368.76     13.44 o 
   0  -7   4       31.46       35.34      3.05 o 
   1  -7   4     2477.93     2476.78     21.46 o 
   2  -7   4      447.82      472.44      5.48 o 
   3  -7   4       19.29       22.88      1.84 o 
   4  -7   4     4403.09     4709.66     36.44 o 
   5  -7   4     3967.81     4032.03     30.76 o 
   6  -7   4       82.88       90.51      4.26 o 
   7  -7   4      169.80      187.79      7.70 o 
   8  -7   4      303.92      309.29     11.81 o 
   9  -7   4     1077.09     1133.75     50.03 o 
  10  -7   4      234.63      299.52     38.88 o 
  11  -7   4       20.50       16.87      6.95 o 
 -11  -6   4      208.57      211.62     16.96 o 
 -10  -6   4        1.54        0.00      4.83 o 
  -9  -6   4       15.73       17.25     12.76 o 
  -8  -6   4      151.70      163.37      8.18 o 
  -7  -6   4     1309.34     1443.20     26.76 o 
  -6  -6   4     1009.09      934.51     16.15 o 
  -5  -6   4       80.87       69.03     10.43 o 
  -4  -6   4     1398.92     1437.43     31.46 o 
  -3  -6   4      387.58      532.20     16.20 o 
  -2  -6   4     1567.33     1319.64     34.26 o 
  -1  -6   4       13.65       12.09      1.39 o 
   0  -6   4      266.05      261.83      5.41 o 
   1  -6   4      872.26      899.93      7.49 o 
   2  -6   4     4082.93     4676.25     34.68 o 
   3  -6   4     2144.94     2262.06     16.90 o 
   4  -6   4      321.44      387.52      4.99 o 
   5  -6   4     2167.53     2089.89     16.03 o 
   6  -6   4     1208.00     1132.33      8.76 o 
   7  -6   4      524.65      590.91      6.69 o 
   8  -6   4       92.35       90.62      8.20 o 
   9  -6   4     1808.28     2024.13     46.77 o 
  10  -6   4       98.48      118.05      9.02 o 
  11  -6   4      268.70      274.99     12.83 o 
 -11  -5   4      642.65      675.06     19.63 o 
 -10  -5   4      114.60       92.90      9.02 o 
  -9  -5   4       84.37      105.34      9.04 o 
  -8  -5   4      163.51      162.34      4.32 o 
  -7  -5   4      521.23      558.77      7.45 o 
  -6  -5   4      538.69      569.84     12.08 o 
  -5  -5   4     1974.06     2157.20     25.19 o 
  -4  -5   4       41.90       61.99     12.97 o 
  -3  -5   4     2268.69     1906.54     34.09 o 
  -2  -5   4      802.12      969.71     15.96 o 
  -1  -5   4     2906.11     3156.26     26.33 o 
   0  -5   4     1167.29     1114.03      8.27 o 
   1  -5   4     1335.61     1454.63     11.17 o 
   2  -5   4     4268.24     4439.75     31.56 o 
   3  -5   4      370.16      369.32      4.35 o 
   4  -5   4     4172.68     4355.79     32.39 o 
   5  -5   4        1.60        3.26      1.29 o 
   6  -5   4      415.97      447.41      5.03 o 
   7  -5   4       93.36       94.11      2.53 o 
   8  -5   4      506.45      481.90     11.74 o 
   9  -5   4      105.04       81.64      7.42 o 
  10  -5   4      390.62      408.89     23.28 o 
  11  -5   4        8.49       16.11      8.14 o 
 -12  -4   4      131.77      120.97     21.41 o 
 -11  -4   4        5.98        3.54      2.64 o 
 -10  -4   4      239.85      238.46      7.03 o 
  -9  -4   4       90.98       88.79      4.38 o 
  -8  -4   4      764.81      813.07     16.71 o 
  -7  -4   4        9.93        9.89      2.10 o 
  -6  -4   4     2308.47     2409.96     25.77 o 
  -5  -4   4        3.76        7.86      1.69 o 
  -4  -4   4      245.40      226.03      3.45 o 
  -3  -4   4      103.23       54.03      4.71 o 
  -2  -4   4     2942.76     3247.07     38.80 o 
  -1  -4   4      395.17      460.20      7.20 o 
   0  -4   4     2110.28     2356.92     20.09 o 
   1  -4   4    15051.45    15293.51    127.69 o 
   2  -4   4     1891.47     1832.58     15.92 o 
   3  -4   4       18.14       16.83      2.00 o 
   4  -4   4     2190.54     2332.27     17.73 o 
   5  -4   4     1651.04     1597.09     15.82 o 
   6  -4   4        2.03        0.00      1.54 o 
   7  -4   4       74.77       76.81      2.27 o 
   8  -4   4      140.86      130.42      6.04 o 
   9  -4   4      211.67      183.40      9.18 o 
  10  -4   4      618.59      658.21     35.57 o 
  11  -4   4      221.43      263.69     25.48 o 
 -12  -3   4      179.77      206.75     12.47 o 
 -11  -3   4      479.71      471.40     20.13 o 
 -10  -3   4        2.32        0.00      3.98 o 
  -9  -3   4      428.39      411.04     10.12 o 
  -8  -3   4        7.29       11.86      2.64 o 
  -7  -3   4     1891.46     1928.70     24.26 o 
  -6  -3   4     3084.71     3193.17     65.00 o 
  -5  -3   4      585.77      579.07      7.86 o 
  -4  -3   4     8138.58     8589.57     99.09 o 
  -3  -3   4     1710.82     2178.59     25.12 o 
  -2  -3   4     1699.46     1501.08     18.53 o 
  -1  -3   4       15.01       12.76      4.38 o 
   0  -3   4     2605.55     2357.76     21.45 o 
   1  -3   4     2308.68     2231.41     23.58 o 
   2  -3   4      813.33      712.70      5.99 o 
   3  -3   4      413.32      384.73      4.35 o 
   4  -3   4      906.41     1041.84      8.64 o 
   5  -3   4      106.71       94.02      3.35 o 
   6  -3   4      458.91      427.51      5.25 o 
   7  -3   4      832.41      862.85      8.99 o 
   8  -3   4       56.81       52.10      5.46 o 
   9  -3   4     1993.85     2096.98     57.49 o 
  10  -3   4      286.49      293.57     21.03 o 
  11  -3   4      141.64      169.51     14.50 o 
 -12  -2   4       22.90       25.67      4.16 o 
 -11  -2   4      376.52      359.81      9.39 o 
 -10  -2   4      280.62      295.83      6.87 o 
  -9  -2   4       23.39       29.93      3.60 o 
  -8  -2   4       47.91       48.63      5.65 o 
  -7  -2   4     1401.98     1531.86     20.02 o 
  -6  -2   4      472.22      436.66      7.96 o 
  -5  -2   4       11.84        4.34      1.89 o 
  -4  -2   4     1019.84     1011.89     13.31 o 
  -3  -2   4     9008.25     8819.91     99.20 o 
  -2  -2   4      570.05      657.60     23.70 o 
  -1  -2   4      694.36      862.26     14.41 o 
   0  -2   4     4966.61     4558.73     50.44 o 
   1  -2   4      420.53      500.96      6.54 o 
   2  -2   4     1740.33     1602.96     15.83 o 
   3  -2   4      703.76      700.21      8.47 o 
   4  -2   4      494.84      541.16      6.41 o 
   5  -2   4     1284.64     1357.02     11.58 o 
   6  -2   4      864.98      907.42      9.38 o 
   7  -2   4      109.60      115.86      3.49 o 
   8  -2   4      407.36      410.21     10.07 o 
   9  -2   4       50.08       38.09      5.98 o 
  10  -2   4      182.21      179.01     12.85 o 
 -12  -1   4      164.27      138.61      9.10 o 
 -11  -1   4        8.55        3.05      2.31 o 
 -10  -1   4      847.37      908.29     26.88 o 
  -9  -1   4       77.71       66.66      8.14 o 
  -8  -1   4      203.53      219.66      5.96 o 
  -7  -1   4      875.74      905.85     20.01 o 
  -6  -1   4      944.33      856.85      9.06 o 
  -5  -1   4      960.40     1201.07     14.89 o 
  -4  -1   4     3088.30     3116.71     32.98 o 
  -3  -1   4     5308.05     5384.47     63.94 o 
  -2  -1   4      449.21      629.17     17.94 o 
  -1  -1   4     1503.51     1182.49     15.14 o 
   0  -1   4      749.74     1068.77     14.93 o 
   1  -1   4     1185.10      798.10      9.81 o 
   2  -1   4     2233.51     2127.88     17.29 o 
   3  -1   4       15.27       52.03      2.37 o 
   4  -1   4      835.79      849.90      8.99 o 
   5  -1   4      259.24      242.34      5.47 o 
   6  -1   4      116.63      112.97      3.83 o 
   7  -1   4       47.24       40.79      3.52 o 
   8  -1   4      183.10      150.26      6.45 o 
   9  -1   4      132.34      134.62      6.60 o 
  10  -1   4      301.33      314.48     14.88 o 
 -13   0   4       10.13        2.62      2.97 o 
 -12   0   4      376.23      381.25     15.27 o 
 -11   0   4       59.85       50.49      4.30 o 
 -10   0   4      122.89      123.64      5.08 o 
  -9   0   4      525.06      533.35     10.02 o 
  -8   0   4       23.75       24.70      3.20 o 
  -7   0   4      178.57      157.70      6.93 o 
  -6   0   4     6026.77     6372.62     59.10 o 
  -5   0   4     5424.68     5359.55     57.05 o 
  -4   0   4     6217.84     6865.75     79.48 o 
  -3   0   4      802.11      967.02     24.42 o 
  -2   0   4     8464.96     7607.37     85.45 o 
  -1   0   4     1260.13     1550.06     19.58 o 
   0   0   4        1.18       86.88      5.00 o 
   1   0   4      151.16      264.87      6.13 o 
   2   0   4     4716.71     4573.79     38.58 o 
   3   0   4     2532.15     2585.35     22.95 o 
   4   0   4        3.45        1.58      1.58 o 
   5   0   4      382.85      451.85      6.43 o 
   6   0   4      860.13      853.85     13.77 o 
   7   0   4      163.92      166.61      8.16 o 
   8   0   4        8.22       12.78      3.82 o 
   9   0   4      288.25      317.94     11.38 o 
  10   0   4       28.67       22.33      7.63 o 
 -13   1   4        5.05        5.03      2.58 o 
 -12   1   4       10.60        8.91      2.32 o 
 -11   1   4       60.73       66.66      3.30 o 
 -10   1   4      163.04      170.36      5.46 o 
  -9   1   4      162.59      149.62      5.52 o 
  -8   1   4       13.19        7.34      2.61 o 
  -7   1   4     1684.84     1673.14     16.18 o 
  -6   1   4      204.12      258.30      6.49 o 
  -5   1   4       22.17       38.15      3.18 o 
  -4   1   4     3515.47     3383.45     34.45 o 
  -3   1   4     1227.07     1117.96     15.72 o 
  -2   1   4      316.55      233.57     12.42 o 
  -1   1   4     5534.80     6201.31     64.85 o 
   0   1   4      622.04      933.45     15.65 o 
   1   1   4      845.65      969.33     12.39 o 
   2   1   4       33.58       46.69      5.22 o 
   3   1   4     7128.77     7681.02     70.96 o 
   4   1   4      663.98      721.15      9.12 o 
   5   1   4        0.65        4.16      3.86 o 
   6   1   4     4109.35     4212.07     42.19 o 
   7   1   4      393.93      393.63      7.26 o 
   8   1   4        8.60        9.57      6.24 o 
   9   1   4       54.88       35.76      6.36 o 
  10   1   4      514.09      567.58     29.98 o 
 -12   2   4       46.11       36.24      3.48 o 
 -11   2   4      273.80      219.52      5.60 o 
 -10   2   4      509.81      439.89      9.66 o 
  -9   2   4      566.25      532.09     21.75 o 
  -8   2   4      394.40      414.70      6.04 o 
  -7   2   4     1731.32     1753.27     17.67 o 
  -6   2   4     2109.62     2299.63     25.00 o 
  -5   2   4       78.16      207.08      4.91 o 
  -4   2   4     1008.73     1136.28     12.63 o 
  -3   2   4     1904.16     1782.26     30.65 o 
  -2   2   4     2636.89     2436.84     24.96 o 
  -1   2   4     5303.06     4839.27     52.07 o 
   0   2   4      380.85      378.74      6.34 o 
   1   2   4     5303.20     4950.65     54.25 o 
   2   2   4     1435.55     1439.49     16.81 o 
   3   2   4     1271.63     1310.21     14.06 o 
   4   2   4        1.74        4.12      2.29 o 
   5   2   4     1681.55     1693.31     18.91 o 
   6   2   4      717.86      736.20     14.36 o 
   7   2   4       17.91       23.03      3.84 o 
   8   2   4       87.32       84.89      7.43 o 
   9   2   4       41.73       43.77      9.12 o 
 -13   3   4       42.56        0.00      4.66 o 
 -12   3   4      418.00      357.64     16.68 o 
 -11   3   4      273.74      235.04      7.59 o 
 -10   3   4      614.96      585.05      9.51 o 
  -9   3   4      876.29      902.95     15.26 o 
  -8   3   4      244.90      295.09      6.86 o 
  -7   3   4      968.57     1043.33     11.44 o 
  -6   3   4      800.25      678.76     12.80 o 
  -5   3   4     1249.34     1073.06     21.07 o 
  -4   3   4      148.46      104.67      8.73 o 
  -3   3   4      739.03      859.28     10.98 o 
  -2   3   4     3151.10     3216.56     34.48 o 
  -1   3   4     2985.03     2861.26     31.06 o 
   0   3   4     1171.01     1215.16     14.26 o 
   1   3   4      180.79      197.86      5.23 o 
   2   3   4     4016.62     4097.23     45.90 o 
   3   3   4       34.87       30.95      2.83 o 
   4   3   4        1.68        1.59      2.29 o 
   5   3   4       98.38       92.40      5.44 o 
   6   3   4      130.37      125.67      5.46 o 
   7   3   4        0.34        0.00      3.47 o 
   8   3   4       10.00        5.25      3.97 o 
   9   3   4       43.14       38.46      8.82 o 
 -12   4   4       11.54        4.16      0.85 o 
 -11   4   4        3.81        4.52      2.33 o 
 -10   4   4      473.81      545.34     10.77 o 
  -9   4   4        0.24        3.34      1.66 o 
  -8   4   4      305.63      309.80      4.70 o 
  -7   4   4      442.87      373.57      5.42 o 
  -6   4   4       42.19       91.50      3.41 o 
  -5   4   4      954.53     1131.91     12.93 o 
  -4   4   4      171.05      189.14      4.32 o 
  -3   4   4      130.63      179.08      6.66 o 
  -2   4   4      340.39      328.36      7.63 o 
  -1   4   4      892.73      845.98     10.90 o 
   0   4   4      654.97      678.25      9.77 o 
   1   4   4     2308.08     2460.13     33.88 o 
   2   4   4     1250.01     1319.97     26.46 o 
   3   4   4       74.12       86.85      8.90 o 
   4   4   4        1.78        4.82      2.47 o 
   5   4   4       85.97       89.49      5.12 o 
   6   4   4      255.93      274.13      6.81 o 
   7   4   4      229.89      222.27      9.33 o 
   8   4   4        1.09        0.80      3.42 o 
 -13   5   4      269.06      300.78     16.71 o 
 -12   5   4       29.16       26.97      8.14 o 
 -11   5   4      190.01      192.41     11.87 o 
 -10   5   4      151.66      122.19      4.75 o 
  -9   5   4       11.92       12.21      1.97 o 
  -8   5   4       24.12       22.87      2.47 o 
  -7   5   4        9.36       10.43      2.04 o 
  -6   5   4     2102.88     2164.34     23.05 o 
  -5   5   4      492.08      479.74      7.52 o 
  -4   5   4      876.72      940.00     12.16 o 
  -3   5   4       98.13       66.60      4.20 o 
  -2   5   4       95.45       78.57      9.92 o 
  -1   5   4       28.00       36.29      3.30 o 
   0   5   4        2.11        4.85      2.58 o 
   1   5   4     2203.75     2158.84     28.42 o 
   2   5   4      163.72      137.43      5.93 o 
   3   5   4     2290.98     2430.43     34.68 o 
   4   5   4       28.86       18.59      3.25 o 
   5   5   4      132.50      163.08      8.01 o 
   6   5   4       45.99       47.97      6.49 o 
   7   5   4      263.35      261.08      9.23 o 
   8   5   4       81.88      105.98      9.29 o 
 -11   6   4      302.81      334.19     15.43 o 
 -10   6   4        1.26        0.17      1.40 o 
  -9   6   4      631.39      646.18      7.12 o 
  -8   6   4       22.78       16.92      2.79 o 
  -7   6   4     1083.01     1085.24     18.74 o 
  -6   6   4      137.18      122.12      5.43 o 
  -5   6   4      827.91      719.19      9.17 o 
  -4   6   4      810.12      803.98     13.12 o 
  -3   6   4      302.05      317.54      6.18 o 
  -2   6   4       69.83       89.47      4.97 o 
  -1   6   4      516.90      495.15      9.80 o 
   0   6   4      137.86      133.93      5.53 o 
   1   6   4      101.05       86.54      5.38 o 
   2   6   4      704.80      666.93     14.17 o 
   3   6   4     1388.40     1374.42     23.87 o 
   4   6   4      193.72      154.31      6.67 o 
   5   6   4      566.72      553.90     11.30 o 
   6   6   4      256.35      276.33      9.24 o 
   7   6   4        0.23        0.75      3.46 o 
 -13   7   4        0.34        2.71      7.21 o 
 -10   7   4      716.13      267.29      3.65 o 
  -9   7   4       67.47       66.63      1.90 o 
  -8   7   4     1814.05     1883.94     19.98 o 
  -7   7   4     1633.49     1534.62     22.68 o 
  -6   7   4      614.59      596.31      8.25 o 
  -5   7   4      292.32      323.56      6.05 o 
  -4   7   4      434.00      428.72     20.95 o 
  -3   7   4       84.12       91.79      8.99 o 
  -2   7   4      222.74      222.24      7.29 o 
  -1   7   4     1084.12     1119.22     15.93 o 
   0   7   4      348.99      349.58     10.25 o 
   1   7   4      544.05      593.50     13.61 o 
   2   7   4     1348.08     1309.00     23.29 o 
   3   7   4       61.64       59.00      7.36 o 
   4   7   4       33.07       36.80      7.16 o 
   5   7   4       35.00       37.60      6.65 o 
   6   7   4       66.55       73.17      6.16 o 
 -13   8   4      228.33      239.05     16.96 o 
 -12   8   4       60.50       54.61     10.68 o 
 -11   8   4       62.81       72.67     10.43 o 
 -10   8   4      268.67      224.35     26.63 o 
  -9   8   4       16.18       13.57      1.50 o 
  -8   8   4      185.80      177.57      3.92 o 
  -7   8   4      257.70      283.20      6.50 o 
  -6   8   4     1084.07     1122.48     15.08 o 
  -5   8   4       24.86       30.03      4.78 o 
  -4   8   4      457.29      530.61      8.82 o 
  -3   8   4      865.34      881.29     13.00 o 
  -2   8   4      943.11     1027.53     19.42 o 
  -1   8   4       88.00      102.42      6.70 o 
   0   8   4        5.51        2.13      3.30 o 
   1   8   4     1151.81     1172.13     22.13 o 
   2   8   4      258.49      244.10     11.08 o 
   3   8   4      956.61     1008.98     22.46 o 
   4   8   4      237.53      248.81      7.55 o 
   5   8   4       22.31       27.73      6.70 o 
 -12   9   4      257.52      243.88     17.04 o 
 -11   9   4        1.18        0.00      6.78 o 
 -10   9   4       56.53       45.27      8.56 o 
  -9   9   4     1373.11     1379.30     13.38 o 
  -8   9   4        6.48        7.00      2.14 o 
  -7   9   4      543.41      516.01      8.10 o 
  -6   9   4      172.55      188.76      6.31 o 
  -5   9   4      407.63      446.61      9.79 o 
  -4   9   4     1201.58     1282.45     19.22 o 
  -3   9   4      187.31      145.63     13.44 o 
  -2   9   4      510.59      443.32     11.13 o 
  -1   9   4        1.18        4.29      4.35 o 
   0   9   4      134.58      105.65      6.95 o 
   1   9   4      103.12      141.86      9.79 o 
   2   9   4      400.18      453.99     15.29 o 
   3   9   4       21.64       18.95      7.92 o 
   4   9   4      266.14      216.66     16.45 o 
   5   9   4       82.82       90.64     11.07 o 
 -11  10   4      481.96      447.06     20.69 o 
 -10  10   4      320.28      267.75     52.19 o 
  -9  10   4        3.02        4.08      1.82 o 
  -8  10   4        5.41       10.82      5.17 o 
  -7  10   4      444.47      436.93      8.64 o 
  -6  10   4        3.57        6.48      3.49 o 
  -5  10   4        4.52        0.78      3.58 o 
  -4  10   4     2114.14     2085.20     32.70 o 
  -3  10   4        8.81       16.98      5.01 o 
  -2  10   4       55.02       63.82      6.61 o 
  -1  10   4     1254.78     1402.32     22.94 o 
   0  10   4      163.72      205.41     11.03 o 
   1  10   4        2.65       13.96      6.44 o 
   2  10   4      105.63       89.68      8.42 o 
   3  10   4       27.72       24.81      6.83 o 
   4  10   4       28.02       17.46      6.60 o 
 -11  11   4       15.24       17.38      9.33 o 
 -10  11   4      138.15      132.54     12.89 o 
  -9  11   4      190.57      190.68      6.93 o 
  -8  11   4        3.69        5.29      3.56 o 
  -7  11   4       16.72       11.58      3.75 o 
  -6  11   4       59.75       70.83      8.56 o 
  -5  11   4       43.72       68.24      7.38 o 
  -4  11   4      591.71      635.04     14.07 o 
  -3  11   4       35.01       31.24      5.05 o 
  -2  11   4       21.24       38.08      8.85 o 
  -1  11   4      113.31      122.37      7.91 o 
   0  11   4      112.58      116.31      8.27 o 
   1  11   4       94.55      122.03     13.65 o 
   2  11   4       42.08       44.77     11.79 o 
   3  11   4       51.92       41.43      7.55 o 
 -10  12   4        0.31        0.00      6.78 o 
  -9  12   4      240.99      221.25      8.86 o 
  -8  12   4        0.66        0.93      4.28 o 
  -7  12   4        4.47        4.07      7.55 o 
  -6  12   4      215.73      245.50      7.54 o 
  -5  12   4      146.40      154.44      6.78 o 
  -4  12   4       32.03       47.63      6.24 o 
  -3  12   4      110.60      102.71     11.45 o 
  -2  12   4      227.06      231.20     24.38 o 
  -1  12   4       88.27       73.17      7.47 o 
   0  12   4       47.00       54.95     11.19 o 
   1  12   4       10.07       11.70      9.50 o 
  -9  13   4        7.36        1.10      5.03 o 
  -8  13   4       12.82       19.99      6.13 o 
  -7  13   4        0.75        0.00      3.82 o 
  -6  13   4      295.46      270.93     13.48 o 
  -5  13   4       39.48       39.77      8.31 o 
  -4  13   4      967.18      906.59     36.89 o 
  -3  13   4       46.90       66.65     10.85 o 
  -2  13   4        2.33        0.00      6.36 o 
  -1  13   4      146.81      147.30     23.07 o 
   0  13   4       49.91       44.10     12.13 o 
  -7  14   4      218.60      200.04     12.38 o 
  -6  14   4       13.83       11.96      7.12 o 
  -5  14   4      208.19      203.77     13.82 o 
  -4  14   4      379.02      383.12     27.47 o 
  -3  14   4       70.53       89.21     12.47 o 
  -1 -16   5       26.59       30.71      8.37 o 
   0 -16   5        7.69        5.69      5.51 o 
   1 -16   5        4.60        4.48      4.74 o 
   2 -16   5       18.36       13.49      4.42 o 
   3 -16   5       37.43       30.21      5.21 o 
   4 -16   5        0.68        5.35      2.81 o 
   5 -16   5        6.01        4.25      3.60 o 
   6 -16   5      332.43      257.09     25.93 o 
  -3 -15   5       71.32       74.29      9.99 o 
  -2 -15   5      339.20      346.11     14.54 o 
  -1 -15   5        2.76        4.99      8.65 o 
   0 -15   5       37.01       40.99      9.79 o 
   1 -15   5      188.90      162.37     18.77 o 
   2 -15   5       69.87       60.60      5.61 o 
   3 -15   5        2.43        0.98      2.46 o 
   4 -15   5      109.34       87.22      6.31 o 
   5 -15   5      236.84      216.85      6.38 o 
   6 -15   5        6.48        4.68      2.48 o 
   7 -15   5        7.73        1.78      9.07 o 
  -4 -14   5       64.73       57.43      9.42 o 
  -3 -14   5       90.92       91.40     12.56 o 
  -2 -14   5      777.65      783.22     19.83 o 
  -1 -14   5      372.86      353.99     21.20 o 
   0 -14   5       10.06        5.27      1.86 o 
   1 -14   5       46.91       43.79      3.28 o 
   2 -14   5      332.53      349.18     10.62 o 
   3 -14   5       94.74      103.71      6.50 o 
   4 -14   5       34.23       23.13      3.65 o 
   5 -14   5       72.63       65.57      3.67 o 
   6 -14   5      128.61      126.98      7.11 o 
   7 -14   5        3.48        6.28      9.92 o 
   8 -14   5        7.05        0.00      6.95 o 
  -6 -13   5       13.28        4.69      7.05 o 
  -5 -13   5       39.43       38.95     11.48 o 
  -4 -13   5      488.70      524.32     17.08 o 
  -3 -13   5      384.42      429.13     14.93 o 
  -2 -13   5        0.75        0.00      6.41 o 
  -1 -13   5      755.90      814.56    100.44 o 
   0 -13   5      712.70      711.42     48.68 o 
   1 -13   5      229.36      235.02     12.30 o 
   2 -13   5      315.25      324.06      7.77 o 
   3 -13   5      318.61      311.56      6.31 o 
   4 -13   5      247.54      264.53      5.71 o 
   5 -13   5      130.78      112.34      4.68 o 
   6 -13   5       33.74       42.88      3.63 o 
   7 -13   5      318.69      265.67     28.04 o 
   8 -13   5      196.01      229.55     14.76 o 
   9 -13   5       29.39       22.39      9.50 o 
  -7 -12   5      108.82      112.94     61.56 o 
  -6 -12   5       34.93       27.20     16.62 o 
  -5 -12   5       59.86       82.59      9.17 o 
  -4 -12   5      104.15       72.55     12.64 o 
  -3 -12   5      298.12      278.66     17.55 o 
  -2 -12   5      957.31     1025.21     22.47 o 
  -1 -12   5       98.51       79.07      5.51 o 
   0 -12   5        0.32        4.60      2.35 o 
   1 -12   5        8.47        7.43      2.89 o 
   2 -12   5      218.84      237.07      5.82 o 
   3 -12   5        0.15        0.00      2.53 o 
   4 -12   5      336.47      286.47      5.62 o 
   5 -12   5      354.35      319.81      6.98 o 
   6 -12   5      182.28      173.56      7.34 o 
   7 -12   5      146.27      111.24     14.46 o 
   8 -12   5      446.51      441.80     18.91 o 
   9 -12   5        0.81       10.52      8.48 o 
  -8 -11   5      103.51      134.32     73.82 o 
  -7 -11   5       19.70       17.11     16.20 o 
  -6 -11   5       65.89       61.05     36.76 o 
  -5 -11   5       10.26        5.83      5.60 o 
  -4 -11   5       55.42       38.48      6.79 o 
  -3 -11   5      511.44      540.50     18.04 o 
  -2 -11   5      302.51      338.73     10.76 o 
  -1 -11   5     2096.21     2099.54     21.33 o 
   0 -11   5        2.15        1.34      2.48 o 
   1 -11   5      988.52      939.69     13.55 o 
   2 -11   5      169.04      178.63      7.04 o 
   3 -11   5      131.08      121.40      5.11 o 
   4 -11   5      159.50      186.64      6.27 o 
   5 -11   5      409.68      427.17     10.41 o 
   6 -11   5      727.01      687.81      8.95 o 
   7 -11   5       66.01       51.64      8.82 o 
   8 -11   5      252.15      285.35     15.35 o 
   9 -11   5        4.63        3.82     11.53 o 
  10 -11   5        7.83        4.49      8.06 o 
  -8 -10   5        2.97        4.97      6.14 o 
  -7 -10   5       75.19       74.71     44.14 o 
  -6 -10   5       53.14       66.87      7.82 o 
  -5 -10   5       14.74       25.62      6.21 o 
  -4 -10   5      148.53      174.86      9.04 o 
  -3 -10   5     1708.11     1829.27     28.91 o 
  -2 -10   5       47.50       43.67     17.38 o 
  -1 -10   5      278.05      250.98      7.76 o 
   0 -10   5     1192.89     1266.76     16.38 o 
   1 -10   5       62.34       66.80      5.72 o 
   2 -10   5      569.72      595.87     24.46 o 
   3 -10   5      813.39      841.72     14.37 o 
   4 -10   5      212.78      226.50      8.55 o 
   5 -10   5        0.19        2.50      2.12 o 
   6 -10   5       27.51       36.88      2.11 o 
   7 -10   5      868.11     1020.50     31.67 o 
   8 -10   5       12.46       16.35      6.63 o 
   9 -10   5       28.03       36.21      9.84 o 
  10 -10   5       66.90       79.12     13.06 o 
  -9  -9   5      171.58      201.03     14.86 o 
  -8  -9   5      214.10      232.56     11.68 o 
  -7  -9   5      127.34      147.62     10.52 o 
  -6  -9   5        4.34        0.00      5.70 o 
  -5  -9   5      391.32      482.60     13.61 o 
  -4  -9   5      247.56      211.32     16.54 o 
  -3  -9   5     1061.50     1157.85     44.10 o 
  -2  -9   5     1446.36     1493.40     35.53 o 
  -1  -9   5      136.37      127.03     11.19 o 
   0  -9   5      698.17      707.63     13.53 o 
   1  -9   5      130.33      161.66      5.89 o 
   2  -9   5     1969.65     1966.22     18.30 o 
   3  -9   5      672.85      690.68      9.87 o 
   4  -9   5      689.85      772.41     10.36 o 
   5  -9   5      335.77      350.15      5.87 o 
   6  -9   5      200.21      251.74      9.28 o 
   7  -9   5       47.74       37.32      8.90 o 
   8  -9   5       21.96       22.86      6.89 o 
   9  -9   5       57.43       63.63      7.62 o 
  10  -9   5       17.91       29.24     13.57 o 
 -10  -8   5      300.70      300.19     14.71 o 
  -9  -8   5      282.25      330.31     12.86 o 
  -8  -8   5      336.50      354.57     12.58 o 
  -7  -8   5       75.49       55.53     11.06 o 
  -6  -8   5       73.11      103.37      8.37 o 
  -5  -8   5      558.48      567.48     34.68 o 
  -4  -8   5       45.17       45.88     16.88 o 
  -3  -8   5       23.11       29.85      9.16 o 
  -2  -8   5       30.21        9.07      6.70 o 
  -1  -8   5     1168.55     1138.17     25.27 o 
   0  -8   5      333.83      360.82      5.16 o 
   1  -8   5      635.16      706.06      7.28 o 
   2  -8   5      373.05      305.65      4.92 o 
   3  -8   5      159.80      127.43      3.46 o 
   4  -8   5      554.24      662.43      7.94 o 
   5  -8   5      391.64      342.16      4.93 o 
   6  -8   5      673.17      617.42     11.04 o 
   7  -8   5      898.90      853.71     30.87 o 
   8  -8   5      146.93      188.61      9.05 o 
   9  -8   5        6.89       12.26      6.84 o 
  10  -8   5       41.95       54.45      8.27 o 
 -10  -7   5      389.51      394.41     15.10 o 
  -9  -7   5      147.43      177.65     12.26 o 
  -8  -7   5      437.94      438.73     12.85 o 
  -7  -7   5      443.63      475.00     12.69 o 
  -6  -7   5     1114.02     1113.24     32.73 o 
  -5  -7   5       26.34       29.51      9.67 o 
  -4  -7   5      502.06      462.07     18.66 o 
  -3  -7   5      218.26      211.32     12.64 o 
  -2  -7   5       40.17       20.86      6.70 o 
  -1  -7   5      104.59      180.90      4.44 o 
   0  -7   5       93.10       84.32      1.98 o 
   1  -7   5       11.94        4.83      1.34 o 
   2  -7   5     1521.23     1534.22     12.22 o 
   3  -7   5     8538.84     9531.25     80.08 o 
   4  -7   5       36.55       36.53      2.45 o 
   5  -7   5      162.51      140.45      3.58 o 
   6  -7   5      553.15      640.74      6.06 o 
   7  -7   5     2014.94     2085.36     16.42 o 
   8  -7   5      187.22      187.74     13.99 o 
   9  -7   5       52.66       54.07      7.43 o 
  10  -7   5      321.21      372.31     14.00 o 
 -11  -6   5       27.06       36.00      8.74 o 
 -10  -6   5      156.48      166.28      9.08 o 
  -9  -6   5      761.80      751.41     45.41 o 
  -8  -6   5      219.55      229.16     13.53 o 
  -7  -6   5      258.77      229.21     15.77 o 
  -6  -6   5       89.49      114.22     12.38 o 
  -5  -6   5      359.24      404.75     17.64 o 
  -4  -6   5     1698.14     1655.28     44.77 o 
  -3  -6   5     3347.26     3802.73     65.72 o 
  -2  -6   5     2530.01     2607.76     48.92 o 
  -1  -6   5      189.94      218.09      3.94 o 
   0  -6   5        7.49       13.28      3.49 o 
   1  -6   5     2051.93     2200.80     18.09 o 
   2  -6   5     6956.48     7661.07     60.06 o 
   3  -6   5       56.47       41.52      3.20 o 
   4  -6   5     2342.96     2548.99     19.74 o 
   5  -6   5      485.01      543.70      6.50 o 
   6  -6   5       23.38       33.30      3.98 o 
   7  -6   5       54.71       54.46      1.82 o 
   8  -6   5      810.22      748.71     20.60 o 
   9  -6   5        6.44        5.09      2.92 o 
  10  -6   5       69.91       78.47      8.71 o 
 -11  -5   5       90.06       89.97      8.18 o 
 -10  -5   5      112.56      101.39      6.56 o 
  -9  -5   5     1061.12     1109.88     44.18 o 
  -8  -5   5      381.77      351.84     10.13 o 
  -7  -5   5      313.77      308.44     17.26 o 
  -6  -5   5        5.84        2.80      1.63 o 
  -5  -5   5     2063.40     1946.75     19.30 o 
  -4  -5   5      880.51     1037.08     29.59 o 
  -3  -5   5      447.92      428.63     11.72 o 
  -2  -5   5      459.46      393.36      9.08 o 
  -1  -5   5     2102.88     2125.84     31.14 o 
   0  -5   5      515.66      516.69      5.91 o 
   1  -5   5      185.77      239.25      4.90 o 
   2  -5   5     1967.90     1749.29     13.31 o 
   3  -5   5     1728.63     1822.07     14.41 o 
   4  -5   5      919.08     1014.15      8.67 o 
   5  -5   5      454.15      404.76      5.18 o 
   6  -5   5      328.18      286.29      4.48 o 
   7  -5   5       62.64       59.88      4.26 o 
   8  -5   5       10.21       16.17      2.53 o 
   9  -5   5        1.43        0.00      2.71 o 
  10  -5   5       37.42       56.35      9.74 o 
 -12  -4   5        3.30        6.47      4.04 o 
 -11  -4   5       62.30       52.49      4.06 o 
 -10  -4   5      212.24      206.33      5.61 o 
  -9  -4   5      295.26      276.44     11.81 o 
  -8  -4   5      864.66      847.72     12.40 o 
  -7  -4   5      177.93      140.26      5.15 o 
  -6  -4   5      346.42      310.29      5.12 o 
  -5  -4   5        3.32        7.14      1.81 o 
  -4  -4   5      992.92      776.34     13.28 o 
  -3  -4   5     3050.91     2810.00     36.25 o 
  -2  -4   5      878.29      771.12     13.87 o 
  -1  -4   5       41.44       84.49      6.07 o 
   0  -4   5        2.75        7.02      2.76 o 
   1  -4   5      934.23      911.02      9.65 o 
   2  -4   5        7.64        6.47      2.54 o 
   3  -4   5     4105.39     4353.13     33.06 o 
   4  -4   5      402.60      430.06      5.02 o 
   5  -4   5      317.19      363.77      4.65 o 
   6  -4   5       19.92       36.93      3.19 o 
   7  -4   5      273.23      264.82      4.96 o 
   8  -4   5        7.85        7.48      2.30 o 
   9  -4   5      244.30      228.06     10.01 o 
  10  -4   5      450.49      435.04     73.14 o 
 -12  -3   5       65.53       50.04      5.88 o 
 -11  -3   5        0.14        3.08      4.08 o 
 -10  -3   5       83.59      103.81      5.02 o 
  -9  -3   5      543.85      502.10     11.96 o 
  -8  -3   5      478.25      408.87      8.04 o 
  -7  -3   5      502.97      504.00     13.44 o 
  -6  -3   5      827.45      874.31     11.87 o 
  -5  -3   5     1240.67     1266.17     18.01 o 
  -4  -3   5      171.87      127.43      6.11 o 
  -3  -3   5     5714.57     6383.41     78.44 o 
  -2  -3   5     3071.40     3184.23     35.76 o 
  -1  -3   5      490.06      564.76     15.66 o 
   0  -3   5      270.87      360.11      7.94 o 
   1  -3   5      628.67      672.22      7.37 o 
   2  -3   5     1079.42     1213.08     15.58 o 
   3  -3   5      936.95      916.10     10.87 o 
   4  -3   5     2370.22     2309.61     24.99 o 
   5  -3   5       20.72       18.37      2.14 o 
   6  -3   5        9.27        8.92      2.14 o 
   7  -3   5       20.36       23.99      2.51 o 
   8  -3   5      601.82      586.69     14.78 o 
   9  -3   5       35.47       28.15      5.90 o 
  10  -3   5        1.71        2.98      3.58 o 
 -12  -2   5      152.93      147.89      9.41 o 
 -11  -2   5       53.18       54.92      4.02 o 
 -10  -2   5       40.82       38.33      3.23 o 
  -9  -2   5      271.85      267.28      7.06 o 
  -8  -2   5      703.56      688.80     12.51 o 
  -7  -2   5       23.21       12.72      4.45 o 
  -6  -2   5      329.89      368.67      7.60 o 
  -5  -2   5     2853.17     2572.88     53.38 o 
  -4  -2   5     4201.93     4575.54     50.64 o 
  -3  -2   5       10.58       17.81      3.95 o 
  -2  -2   5     2326.83     2093.65     25.00 o 
  -1  -2   5      861.72      598.40     10.88 o 
   0  -2   5       86.66      100.24      5.21 o 
   1  -2   5      848.95      964.97     10.90 o 
   2  -2   5      620.19      475.44      5.90 o 
   3  -2   5      533.59      442.84      6.20 o 
   4  -2   5      281.73      333.72      6.10 o 
   5  -2   5     1757.85     1790.22     18.09 o 
   6  -2   5       46.75       51.46      3.21 o 
   7  -2   5       29.95       25.69      2.77 o 
   8  -2   5      249.32      257.62     10.75 o 
   9  -2   5        2.87        5.36      3.74 o 
  10  -2   5        4.25        3.29      6.32 o 
 -13  -1   5      354.19      314.71     10.74 o 
 -12  -1   5      116.63      111.16      6.68 o 
 -11  -1   5      135.79      119.68      6.72 o 
 -10  -1   5      220.33      218.94      9.03 o 
  -9  -1   5        1.18        3.69      4.16 o 
  -8  -1   5     1397.83     1437.63     21.75 o 
  -7  -1   5       30.55       47.91      8.93 o 
  -6  -1   5      635.51      561.95     10.01 o 
  -5  -1   5     3031.10     3245.93     36.21 o 
  -4  -1   5       54.57       54.58      4.37 o 
  -3  -1   5     3236.26     3100.27     37.15 o 
  -2  -1   5      477.74      373.18     10.48 o 
  -1  -1   5     2047.22     2043.97     26.37 o 
   0  -1   5     3362.21     3678.47     86.28 o 
   1  -1   5     1787.54     1645.22     17.89 o 
   2  -1   5     3235.86     3313.58     29.24 o 
   3  -1   5      901.64      852.98     10.46 o 
   4  -1   5        9.79       16.90      2.35 o 
   5  -1   5       12.08       11.10      2.34 o 
   6  -1   5      381.24      373.59      7.02 o 
   7  -1   5      163.71      178.06      5.81 o 
   8  -1   5      219.83      216.23      8.42 o 
   9  -1   5        1.40        3.51      4.30 o 
  10  -1   5      128.02      125.68     28.70 o 
 -13   0   5      243.21      214.02      6.06 o 
 -12   0   5      124.82      108.15      5.22 o 
 -11   0   5      295.59      289.38     13.22 o 
 -10   0   5      239.80      211.46     10.05 o 
  -9   0   5      692.92      665.59     13.12 o 
  -8   0   5      373.03      375.77      7.69 o 
  -7   0   5     1919.36     2038.31     20.54 o 
  -6   0   5     2375.44     2860.99     32.32 o 
  -5   0   5     1684.39     2101.76     23.86 o 
  -4   0   5      534.76      485.83     12.72 o 
  -3   0   5     5253.65     5812.28     64.33 o 
  -2   0   5     3237.56     3423.63     37.56 o 
  -1   0   5      262.45      311.15     10.68 o 
   0   0   5     9944.26     9228.02    103.57 o 
   1   0   5      138.32      193.92      6.23 o 
   2   0   5     1411.63     1389.25     16.66 o 
   3   0   5      759.77      735.26      8.49 o 
   4   0   5     2902.94     2797.43     26.40 o 
   5   0   5     2055.59     2129.67     23.50 o 
   6   0   5      501.43      485.47     12.63 o 
   7   0   5        3.26        9.92      3.18 o 
   8   0   5      375.37      334.01      9.02 o 
   9   0   5      191.61      204.50     10.85 o 
 -13   1   5       76.82       78.78     14.12 o 
 -12   1   5      889.42      908.31     17.92 o 
 -11   1   5       50.20       41.42      2.96 o 
 -10   1   5      197.11      174.89      7.29 o 
  -9   1   5      574.62      585.53     15.26 o 
  -8   1   5      489.55      450.80      7.51 o 
  -7   1   5       37.61       38.50      5.81 o 
  -6   1   5       36.45       93.65     10.01 o 
  -5   1   5     1385.55     1200.32     16.70 o 
  -4   1   5       12.57       26.93      4.88 o 
  -3   1   5       12.98        8.16      3.72 o 
  -2   1   5     3825.34     3548.77     37.91 o 
  -1   1   5     1303.68      984.99     13.83 o 
   0   1   5       13.83        4.04      3.01 o 
   1   1   5      733.84      802.76     10.80 o 
   2   1   5     2408.64     2361.91     26.49 o 
   3   1   5     1661.33     1539.78     20.43 o 
   4   1   5      120.78      143.53      4.41 o 
   5   1   5     2015.07     2183.71     24.36 o 
   6   1   5      894.23      895.99     13.83 o 
   7   1   5      506.78      519.85     10.04 o 
   8   1   5      663.84      667.10     16.56 o 
   9   1   5      451.59      447.65     12.89 o 
 -13   2   5      120.78      104.24      4.50 o 
 -12   2   5      342.47      315.85      6.74 o 
 -11   2   5      318.52      301.38     10.01 o 
 -10   2   5      607.68      653.56     18.36 o 
  -9   2   5      416.60      433.93      7.53 o 
  -8   2   5      394.87      405.97      6.97 o 
  -7   2   5        3.11        3.22      2.49 o 
  -6   2   5     4279.75     4465.70     48.02 o 
  -5   2   5      101.66      142.91      4.99 o 
  -4   2   5       35.77       31.05      4.34 o 
  -3   2   5      146.54      148.46      4.91 o 
  -2   2   5      747.74      915.46     13.11 o 
  -1   2   5      875.10      834.45     11.08 o 
   0   2   5     5288.87     5668.48     62.77 o 
   1   2   5      269.28      216.63     12.21 o 
   2   2   5       35.79       44.13      4.74 o 
   3   2   5     3648.32     3849.10     39.15 o 
   4   2   5       37.30       51.81      4.54 o 
   5   2   5      106.25       87.26      4.88 o 
   6   2   5       17.57       13.12      3.44 o 
   7   2   5      331.73      340.38      7.89 o 
   8   2   5      158.45      161.94      8.26 o 
   9   2   5       85.19       68.05      8.41 o 
 -13   3   5      343.23      333.01     16.11 o 
 -12   3   5      114.12      107.48      7.70 o 
 -11   3   5        8.92        5.08      3.50 o 
 -10   3   5      129.21      133.48      4.92 o 
  -9   3   5      632.28      624.14      8.49 o 
  -8   3   5      364.37      380.73      6.59 o 
  -7   3   5        1.47        6.27      3.03 o 
  -6   3   5      847.46      989.51     13.66 o 
  -5   3   5      353.71      440.85     12.25 o 
  -4   3   5     1948.14     1839.67     22.02 o 
  -3   3   5     4119.37     3823.48    198.47 o 
  -2   3   5      388.92      420.57      7.40 o 
  -1   3   5      163.23      132.08      9.29 o 
   0   3   5     1838.85     1722.60     20.28 o 
   1   3   5      511.44      442.33     20.99 o 
   2   3   5       88.76       87.94      4.85 o 
   3   3   5      262.18      212.20      5.37 o 
   4   3   5      501.57      479.80      8.23 o 
   5   3   5      122.94      118.13      5.75 o 
   6   3   5        4.38       10.39      3.22 o 
   7   3   5      477.61      486.82     11.24 o 
   8   3   5      115.73      113.41      7.73 o 
 -12   4   5       97.26       89.88      3.34 o 
 -11   4   5       80.11       74.28      5.60 o 
 -10   4   5        5.54        5.72      2.26 o 
  -9   4   5      885.07      940.72     17.08 o 
  -8   4   5      760.69      776.31     10.86 o 
  -7   4   5      336.55      337.59      6.11 o 
  -6   4   5     1434.45     1381.59     17.39 o 
  -5   4   5     1299.32     1097.04     13.48 o 
  -4   4   5       15.83       31.64      3.06 o 
  -3   4   5      905.50      982.02     13.86 o 
  -2   4   5      108.59      113.32      9.88 o 
  -1   4   5     1318.30     1158.68     16.25 o 
   0   4   5      846.98      822.81     13.91 o 
   1   4   5        2.89        8.87      3.23 o 
   2   4   5      592.38      565.87     10.80 o 
   3   4   5       11.68        6.79      2.79 o 
   4   4   5      488.04      515.20      8.97 o 
   5   4   5       24.92       32.30      3.95 o 
   6   4   5      173.06      195.09      8.55 o 
   7   4   5        7.91        5.32      4.22 o 
   8   4   5       86.55       87.59      7.35 o 
 -13   5   5      263.02      242.02     15.35 o 
 -12   5   5      385.63      315.38     47.53 o 
 -11   5   5        1.53        0.09      0.98 o 
 -10   5   5       96.39       96.06      3.11 o 
  -9   5   5      528.60      504.67      7.85 o 
  -8   5   5     1109.28     1127.20     13.10 o 
  -7   5   5       10.96        9.89      3.09 o 
  -6   5   5     1291.33     1169.69     15.47 o 
  -5   5   5     1227.00     1371.72     17.57 o 
  -4   5   5      172.74      184.55      6.35 o 
  -3   5   5      144.26      114.40      5.15 o 
  -2   5   5      123.64      161.75      6.03 o 
  -1   5   5      176.08      192.89      6.03 o 
   0   5   5      381.80      428.86     10.66 o 
   1   5   5       31.03       42.01      4.68 o 
   2   5   5       51.19       66.84      5.51 o 
   3   5   5      579.11      601.34     14.73 o 
   4   5   5       14.78       13.89      4.21 o 
   5   5   5     1214.40     1225.04     17.22 o 
   6   5   5       87.94      107.11      6.72 o 
   7   5   5      249.37      262.95     10.10 o 
 -12   6   5        7.58       16.11      7.80 o 
 -11   6   5       60.70       52.38      3.69 o 
 -10   6   5      323.69      332.03      9.16 o 
  -9   6   5      975.14     1021.51     12.46 o 
  -8   6   5       51.40       52.89      3.30 o 
  -7   6   5       60.62       67.69      5.35 o 
  -6   6   5      249.12      267.40      5.76 o 
  -5   6   5      310.05      352.74      7.60 o 
  -4   6   5      128.99      147.64      4.93 o 
  -3   6   5      831.66      785.04     13.19 o 
  -2   6   5       15.80       17.81      3.38 o 
  -1   6   5      145.41      144.66      5.82 o 
   0   6   5      132.68      111.91      6.02 o 
   1   6   5       30.28       31.63      4.74 o 
   2   6   5      100.62       92.65      7.76 o 
   3   6   5      220.32      240.59     10.71 o 
   4   6   5      686.75      677.99     12.54 o 
   5   6   5      211.86      214.46      7.15 o 
   6   6   5        6.75        0.00      5.85 o 
 -11   7   5       18.16        0.00      0.85 o 
 -10   7   5      187.13      162.66      6.32 o 
  -9   7   5     2956.27     2864.57     31.06 o 
  -8   7   5     1469.14     1529.75     48.76 o 
  -7   7   5      499.26      551.32      8.50 o 
  -6   7   5      569.91      508.16     12.68 o 
  -5   7   5     1231.34     1184.79     20.44 o 
  -4   7   5      127.70      123.74      5.03 o 
  -3   7   5      658.39      721.07     13.17 o 
  -2   7   5     1287.59     1208.52     19.14 o 
  -1   7   5     2098.93     2067.14     30.82 o 
   0   7   5       25.45       25.80      4.62 o 
   1   7   5      525.42      534.64     14.29 o 
   2   7   5      563.96      570.52     15.61 o 
   3   7   5      357.88      368.40     13.67 o 
   4   7   5      129.08      119.35      8.14 o 
   5   7   5        0.98        2.69      3.28 o 
   6   7   5      112.81      141.93     10.64 o 
 -13   8   5       85.48       86.49     13.06 o 
 -11   8   5        4.23        0.14      0.76 o 
 -10   8   5        5.14        8.67      1.76 o 
  -9   8   5      170.45      173.37      5.98 o 
  -8   8   5      870.53      879.61     15.81 o 
  -7   8   5      207.94      208.26      6.71 o 
  -6   8   5      130.79      137.57      7.50 o 
  -5   8   5     1180.46     1193.22     16.26 o 
  -4   8   5     1577.91     1631.96     21.57 o 
  -3   8   5      150.58      136.73      7.50 o 
  -2   8   5      276.62      263.31      8.01 o 
  -1   8   5       13.23       15.76      4.36 o 
   0   8   5     1012.63     1075.77     38.37 o 
   1   8   5       69.66       76.70      8.12 o 
   2   8   5       40.32       42.38      7.60 o 
   3   8   5      350.29      375.42     18.83 o 
   4   8   5       10.56        6.31      3.81 o 
   5   8   5       48.63       42.62      8.23 o 
 -12   9   5       15.24       22.13      9.50 o 
 -11   9   5      280.80      290.35     17.72 o 
 -10   9   5      612.27      596.80      9.90 o 
  -9   9   5      109.58      124.67      4.92 o 
  -8   9   5      334.13      324.75      6.46 o 
  -7   9   5       16.80       23.07      3.22 o 
  -6   9   5       46.57       51.48      6.61 o 
  -5   9   5      172.78      180.53      6.99 o 
  -4   9   5      520.46      592.67     12.59 o 
  -3   9   5      167.64      218.22      7.61 o 
  -2   9   5        4.09       15.52      4.32 o 
  -1   9   5       49.15       78.14      9.20 o 
   0   9   5      756.68      738.14     22.16 o 
   1   9   5      109.00      120.72     10.05 o 
   2   9   5       21.35       33.71     10.72 o 
   3   9   5       44.50       53.33      9.48 o 
   4   9   5      267.31      248.45     29.04 o 
 -12  10   5      121.45      134.32     14.59 o 
 -11  10   5       10.23       14.67      8.90 o 
 -10  10   5       37.82       24.45      4.38 o 
  -9  10   5      399.04      404.59      9.74 o 
  -8  10   5        2.07        1.40      5.00 o 
  -7  10   5        1.23        2.62      5.60 o 
  -6  10   5       30.28       28.17      3.81 o 
  -5  10   5      216.06      266.60      7.66 o 
  -4  10   5      165.43      143.94      6.64 o 
  -3  10   5      732.89      709.28     14.19 o 
  -2  10   5     1014.81      959.32     20.69 o 
  -1  10   5      766.22      771.18     16.63 o 
   0  10   5       17.20       24.85      6.13 o 
   1  10   5      760.01      762.10     25.28 o 
   2  10   5        2.98        7.34      6.77 o 
   3  10   5       53.81       49.21      6.87 o 
 -11  11   5      149.87      155.95     15.26 o 
 -10  11   5       62.41       33.54     36.51 o 
  -9  11   5       17.56       17.06      3.42 o 
  -8  11   5      353.65      388.87      9.33 o 
  -7  11   5       58.14       50.37      4.39 o 
  -6  11   5       15.08       13.29      4.72 o 
  -5  11   5      276.64      244.33      9.84 o 
  -4  11   5     1041.71     1052.37     18.38 o 
  -3  11   5       70.51       99.86      8.21 o 
  -2  11   5       56.82       58.00      6.65 o 
  -1  11   5      181.69      202.13     11.90 o 
   0  11   5      215.81      208.86     10.79 o 
   1  11   5      158.37      171.41     11.08 o 
   2  11   5       36.02       38.67     12.64 o 
 -10  12   5      159.20      122.28     20.61 o 
  -9  12   5        3.79        0.00      3.42 o 
  -8  12   5       14.08       21.51      3.86 o 
  -7  12   5      122.38      119.40      7.53 o 
  -6  12   5        9.62       12.36      4.11 o 
  -5  12   5      142.23      122.96      6.97 o 
  -4  12   5      637.11      703.48     17.73 o 
  -3  12   5      169.26      163.86     14.12 o 
  -2  12   5       11.84       24.91      5.98 o 
  -1  12   5      213.77      216.22     11.05 o 
   0  12   5       75.50       82.87     15.35 o 
  -8  13   5       84.33       74.79      9.16 o 
  -7  13   5      211.44      193.17      8.78 o 
  -6  13   5       74.31       57.48      7.25 o 
  -5  13   5      366.61      382.49     14.33 o 
  -4  13   5       52.72       53.05      6.70 o 
  -3  13   5      180.41      174.67      9.79 o 
  -2  13   5        1.17        0.00      5.45 o 
  -1 -16   6       28.61       22.58     18.87 o 
   0 -16   6       71.90       60.56     37.10 o 
   1 -16   6       23.08       28.38      9.58 o 
   2 -16   6       13.53        9.41      3.22 o 
   3 -16   6       67.53       47.01      5.34 o 
   4 -16   6       12.63        7.42      3.28 o 
   5 -16   6      193.66      165.11      5.75 o 
  -3 -15   6        4.08        1.35     16.92 o 
  -2 -15   6        7.39       13.17      6.48 o 
  -1 -15   6       97.84       90.34     10.05 o 
   0 -15   6      401.55      399.47     12.86 o 
   1 -15   6       15.94        8.58      3.80 o 
   2 -15   6      100.32       94.48      6.76 o 
   3 -15   6      246.11      245.09      7.56 o 
   4 -15   6      105.19      107.64      4.81 o 
   5 -15   6       66.80       64.82      4.42 o 
   6 -15   6        6.43        3.26      2.41 o 
   7 -15   6        5.49        1.10      5.68 o 
  -5 -14   6      120.24      140.31     12.17 o 
  -4 -14   6        0.38        0.00      5.53 o 
  -3 -14   6      275.43      293.08     20.82 o 
  -2 -14   6      606.86      562.65     17.85 o 
  -1 -14   6      686.87      671.34     17.11 o 
   0 -14   6      459.47      453.69     20.10 o 
   1 -14   6      535.02      515.35     15.66 o 
   2 -14   6       14.84       15.74      3.60 o 
   3 -14   6      267.67      255.44      6.25 o 
   4 -14   6      627.80      634.86     14.70 o 
   5 -14   6       53.23       47.68      3.44 o 
   6 -14   6       29.99       18.59      2.70 o 
   7 -14   6       69.81       55.80     15.26 o 
   8 -14   6      347.22      355.90     26.97 o 
  -6 -13   6        3.56        0.63      5.12 o 
  -5 -13   6      204.43      214.43     12.70 o 
  -4 -13   6      167.23      164.48     11.20 o 
  -3 -13   6        1.70        3.81      5.33 o 
  -2 -13   6      430.95      414.76     16.49 o 
  -1 -13   6     2205.18     2280.86     39.60 o 
   0 -13   6      489.85      477.96     26.14 o 
   1 -13   6      165.73      154.50      8.16 o 
   2 -13   6        4.84        6.68      2.96 o 
   3 -13   6      771.61      782.06     17.42 o 
   4 -13   6      346.19      339.52      7.44 o 
   5 -13   6       19.84       23.95      2.83 o 
   6 -13   6       87.14       81.87      3.44 o 
   7 -13   6      212.50      193.34     20.27 o 
   8 -13   6       61.49       71.66     11.45 o 
  -7 -12   6       62.56       81.40     50.24 o 
  -6 -12   6       23.38        6.58     11.19 o 
  -5 -12   6       18.28       26.69      7.15 o 
  -4 -12   6       11.52       13.83      8.21 o 
  -3 -12   6       64.23       63.55      7.44 o 
  -2 -12   6       17.59       14.93      5.33 o 
  -1 -12   6      249.92      252.62     25.95 o 
   0 -12   6      563.49      604.68     12.25 o 
   1 -12   6     1409.23     1390.85     30.78 o 
   2 -12   6        6.48        9.57      3.11 o 
   3 -12   6      403.46      413.87     13.70 o 
   4 -12   6      531.97      527.42     13.06 o 
   5 -12   6        1.02        4.94      1.99 o 
   6 -12   6       33.23       32.66      2.26 o 
   7 -12   6      902.94      761.68    105.24 o 
   8 -12   6      148.01      152.30     13.65 o 
   9 -12   6        1.08        2.37      7.38 o 
  -8 -11   6       59.93       49.44     34.00 o 
  -7 -11   6       57.04       34.25     28.37 o 
  -6 -11   6       62.90       45.76     12.55 o 
  -5 -11   6       14.44        9.48      5.55 o 
  -4 -11   6        0.34        4.31      4.83 o 
  -3 -11   6      395.66      374.90     20.78 o 
  -2 -11   6       81.47       84.80     20.61 o 
  -1 -11   6     2206.89     2370.64     53.00 o 
   0 -11   6      491.75      479.74     10.45 o 
   1 -11   6        4.31        3.21      6.19 o 
   2 -11   6        3.25        4.49      3.43 o 
   3 -11   6      134.16      140.11      7.02 o 
   4 -11   6      403.24      396.15     14.82 o 
   5 -11   6        1.34        0.30      2.15 o 
   6 -11   6        1.60        2.77      2.62 o 
   7 -11   6      822.24      850.24     17.90 o 
   8 -11   6      539.37      601.44     51.98 o 
   9 -11   6       23.98       30.87     16.45 o 
  -9 -10   6       43.11       26.72     20.44 o 
  -8 -10   6      415.01      495.82     20.08 o 
  -7 -10   6       13.64        6.25      5.55 o 
  -6 -10   6      109.49      123.67     12.25 o 
  -5 -10   6      310.74      276.29     17.04 o 
  -4 -10   6      586.61      584.27     25.52 o 
  -3 -10   6      238.74      271.19     17.81 o 
  -2 -10   6        4.07        6.11      7.63 o 
  -1 -10   6     2696.97     2819.57     57.24 o 
   0 -10   6      238.17      252.27     11.83 o 
   1 -10   6      127.65      128.77      7.04 o 
   2 -10   6      582.32      580.63      7.71 o 
   3 -10   6      546.65      558.69      8.82 o 
   4 -10   6       24.76       32.52      3.23 o 
   5 -10   6      192.16      187.89      4.99 o 
   6 -10   6      145.58      141.69      6.19 o 
   7 -10   6      291.57      321.39     16.20 o 
   8 -10   6      132.46      167.37     14.54 o 
   9 -10   6       61.42       77.21      8.95 o 
  10 -10   6       10.66       14.57      7.23 o 
  -9  -9   6      216.86      211.26     16.37 o 
  -8  -9   6       57.49       59.92     11.70 o 
  -7  -9   6        2.58        6.56      5.21 o 
  -6  -9   6     1376.25     1426.83     42.06 o 
  -5  -9   6      119.87      105.07     14.76 o 
  -4  -9   6      453.43      522.87     33.58 o 
  -3  -9   6       33.14       42.74     10.60 o 
  -2  -9   6        1.84        0.00      7.38 o 
  -1  -9   6      448.52      482.42     18.40 o 
   0  -9   6      623.12      663.86     11.36 o 
   1  -9   6      907.60      976.10     11.31 o 
   2  -9   6        4.58        4.25      1.95 o 
   3  -9   6     1590.10     1669.01     14.81 o 
   4  -9   6      540.79      534.18      7.65 o 
   5  -9   6      113.11      132.82      4.34 o 
   6  -9   6      177.17      212.98      6.92 o 
   7  -9   6      839.03      853.38     20.22 o 
   8  -9   6        0.51        0.00      4.31 o 
   9  -9   6       31.40       45.58     10.73 o 
  10  -9   6        3.79        0.00      6.70 o 
 -10  -8   6       37.08       56.13      8.09 o 
  -9  -8   6      653.15      694.59     18.32 o 
  -8  -8   6      138.05      152.54      9.31 o 
  -7  -8   6      565.99      603.85     39.09 o 
  -6  -8   6        4.63       21.20     16.88 o 
  -5  -8   6      175.76      204.96     25.10 o 
  -4  -8   6      201.06      144.41     13.99 o 
  -3  -8   6     1331.71     1433.02     33.92 o 
  -2  -8   6        4.35        6.87     11.19 o 
  -1  -8   6      265.77      275.03      4.12 o 
   0  -8   6      631.34      610.34      7.87 o 
   1  -8   6      274.92      303.78      4.32 o 
   2  -8   6      135.43      155.83      4.02 o 
   3  -8   6      206.24      235.01      4.69 o 
   4  -8   6      839.66      890.13     10.12 o 
   5  -8   6      152.39      163.30      4.44 o 
   6  -8   6       34.50       42.01      2.36 o 
   7  -8   6      347.39      339.08      6.56 o 
   8  -8   6      167.67      175.92     11.23 o 
   9  -8   6       81.83       93.42     10.48 o 
  10  -8   6        6.36       10.08      6.53 o 
 -11  -7   6      205.32      231.62     11.67 o 
 -10  -7   6       32.91       27.43      8.69 o 
  -9  -7   6      102.65      108.49     21.84 o 
  -8  -7   6     2140.18     2141.43     54.44 o 
  -7  -7   6      204.48      200.04     15.86 o 
  -6  -7   6       25.48       21.71      9.50 o 
  -5  -7   6      266.04      253.63     15.77 o 
  -4  -7   6      908.54      974.51     27.14 o 
  -3  -7   6       72.35       15.01      7.55 o 
  -2  -7   6      575.29      411.81      5.15 o 
  -1  -7   6     1620.24     1548.04     14.35 o 
   0  -7   6       16.63       13.86      1.99 o 
   1  -7   6      291.23      225.52      3.75 o 
   2  -7   6     2601.71     2796.11     29.58 o 
   3  -7   6     3770.39     3994.19     32.43 o 
   4  -7   6      418.64      372.76      5.16 o 
   5  -7   6      734.32      725.99     10.67 o 
   6  -7   6      218.14      197.56      4.06 o 
   7  -7   6      533.93      536.36      5.74 o 
   8  -7   6       16.65       22.55      4.07 o 
   9  -7   6      245.70      214.60     11.02 o 
  10  -7   6        8.93       19.06      7.12 o 
 -11  -6   6      495.30      531.72     20.82 o 
 -10  -6   6      152.23      156.78      8.81 o 
  -9  -6   6      644.27      627.97     16.69 o 
  -8  -6   6      659.43      623.64     11.91 o 
  -7  -6   6        2.85        2.71      1.99 o 
  -6  -6   6       11.00        6.88      2.16 o 
  -5  -6   6      675.58      523.85     60.42 o 
  -4  -6   6     8210.47     8932.60    115.42 o 
  -3  -6   6      817.48      863.17     13.15 o 
  -2  -6   6      977.34     1002.37     14.62 o 
  -1  -6   6     1746.34     1728.36     19.80 o 
   0  -6   6      301.20      289.99     13.74 o 
   1  -6   6     3960.33     4072.01     38.48 o 
   2  -6   6     4039.08     4372.61     33.96 o 
   3  -6   6      792.64      767.14      8.25 o 
   4  -6   6      565.66      543.78      6.64 o 
   5  -6   6       68.81       89.99      2.84 o 
   6  -6   6      293.16      345.79      5.13 o 
   7  -6   6       77.91       74.95      3.14 o 
   8  -6   6      139.96      131.83      4.08 o 
   9  -6   6      362.71      404.14     13.77 o 
  10  -6   6      263.96      257.37     26.20 o 
 -11  -5   6       31.85       32.14      5.06 o 
 -10  -5   6        2.87        9.90      3.33 o 
  -9  -5   6      967.63      881.30     57.58 o 
  -8  -5   6      265.04      265.56     19.12 o 
  -7  -5   6     1022.06      969.98     60.84 o 
  -6  -5   6      213.31      235.10      4.87 o 
  -5  -5   6      647.27      692.68     10.38 o 
  -4  -5   6      198.75      165.64      8.18 o 
  -3  -5   6     3167.35     3443.39     44.97 o 
  -2  -5   6     1979.25     2044.23     28.42 o 
  -1  -5   6      706.33      936.00     10.08 o 
   0  -5   6       62.77       65.80      2.99 o 
   1  -5   6       30.20       42.01      2.89 o 
   2  -5   6       40.17       59.96      4.28 o 
   3  -5   6        0.69        9.90      2.99 o 
   4  -5   6     2643.79     2588.17     20.73 o 
   5  -5   6       12.21       25.48      2.67 o 
   6  -5   6       10.38       10.26      2.16 o 
   7  -5   6      276.43      296.31      6.09 o 
   8  -5   6      153.04      145.57      6.70 o 
   9  -5   6      174.79      169.17     17.81 o 
  10  -5   6        0.68        0.25      6.11 o 
 -12  -4   6       63.64       65.82      7.66 o 
 -11  -4   6      255.60      292.81     11.61 o 
 -10  -4   6        1.82        0.00      3.34 o 
  -9  -4   6       33.07       24.63      5.43 o 
  -8  -4   6      465.91      445.05     16.28 o 
  -7  -4   6      504.69      539.49      8.57 o 
  -6  -4   6      168.79      141.23      4.19 o 
  -5  -4   6      252.08      210.12      8.27 o 
  -4  -4   6      136.92      125.84      8.37 o 
  -3  -4   6      278.54      227.02      7.82 o 
  -2  -4   6      223.38      119.21      8.27 o 
  -1  -4   6      397.45      287.16     12.03 o 
   0  -4   6      164.53      188.98      4.28 o 
   1  -4   6      188.18      109.75      4.42 o 
   2  -4   6     1575.80     1620.83     17.08 o 
   3  -4   6      144.58      147.37      4.27 o 
   4  -4   6      402.59      399.72      8.31 o 
   5  -4   6      929.47      911.28     10.82 o 
   6  -4   6       38.12       33.63      2.97 o 
   7  -4   6        0.08        0.28      1.72 o 
   8  -4   6      203.39      216.23      7.34 o 
   9  -4   6      227.14      224.98     15.77 o 
  10  -4   6        0.47        0.09      2.82 o 
 -12  -3   6       31.16       23.65      4.63 o 
 -11  -3   6      368.61      337.96     12.14 o 
 -10  -3   6       53.62       42.16     10.18 o 
  -9  -3   6      304.03      293.18     12.34 o 
  -8  -3   6     1218.54     1195.93     16.16 o 
  -7  -3   6       16.04       17.04      3.46 o 
  -6  -3   6       97.44      112.57      6.84 o 
  -5  -3   6      496.22      514.37     16.32 o 
  -4  -3   6     7172.12     7710.91     90.60 o 
  -3  -3   6     1550.42     1416.34     21.33 o 
  -2  -3   6      232.24      241.50      7.58 o 
  -1  -3   6      251.14      240.03      7.46 o 
   0  -3   6     1850.87     1452.73     19.21 o 
   1  -3   6      810.14      924.43     11.72 o 
   2  -3   6      501.95      517.51      7.54 o 
   3  -3   6      664.18      664.66     10.59 o 
   4  -3   6     1252.76     1276.12     13.92 o 
   5  -3   6      812.71      845.10      9.89 o 
   6  -3   6      128.85      139.25      5.71 o 
   7  -3   6      388.67      385.63      6.94 o 
   8  -3   6       87.84       83.21      4.03 o 
   9  -3   6       41.73       44.91     10.43 o 
  10  -3   6        4.83        0.93      5.71 o 
 -13  -2   6       28.78       21.95      3.80 o 
 -12  -2   6       40.23       24.99      3.54 o 
 -11  -2   6        2.28        0.65      3.82 o 
 -10  -2   6       11.26       14.77      6.15 o 
  -9  -2   6      418.97      427.52      9.18 o 
  -8  -2   6        6.25       11.58      7.44 o 
  -7  -2   6      364.00      362.37      9.51 o 
  -6  -2   6      121.63      173.40      8.66 o 
  -5  -2   6     1964.52     2398.38     29.91 o 
  -4  -2   6       31.75       36.68      4.88 o 
  -3  -2   6     1646.75     1697.14     23.98 o 
  -2  -2   6     1876.86     2227.60     26.35 o 
  -1  -2   6     1044.39     1099.46     15.41 o 
   0  -2   6       54.79       59.62      4.60 o 
   1  -2   6     1704.39     1501.15     20.06 o 
   2  -2   6      184.46      247.50      4.86 o 
   3  -2   6        7.68        8.34      2.38 o 
   4  -2   6     2231.90     2038.23     19.92 o 
   5  -2   6       28.73       42.18      4.23 o 
   6  -2   6       14.07       19.09      3.19 o 
   7  -2   6      538.75      549.50     12.35 o 
   8  -2   6      254.58      240.53      6.91 o 
   9  -2   6       55.24       44.26      6.93 o 
 -13  -1   6        3.53        4.54      2.83 o 
 -12  -1   6      104.59      117.95      5.64 o 
 -11  -1   6      406.95      444.30     12.08 o 
 -10  -1   6       51.19       36.94      9.50 o 
  -9  -1   6      864.83      894.09     15.68 o 
  -8  -1   6     2318.13     2483.37     28.12 o 
  -7  -1   6     1482.36     1553.29     21.59 o 
  -6  -1   6      172.64      235.02      7.45 o 
  -5  -1   6     3298.80     3103.79     36.13 o 
  -4  -1   6     3465.41     3862.46     47.18 o 
  -3  -1   6     2086.34     1799.97     24.42 o 
  -2  -1   6      704.73      608.60     10.90 o 
  -1  -1   6      165.62      211.06      7.98 o 
   0  -1   6        5.18        0.00      3.52 o 
   1  -1   6     2325.59     2086.58     23.82 o 
   2  -1   6     1906.57     1895.52     17.94 o 
   3  -1   6       36.30       12.85      2.97 o 
   4  -1   6       89.20      105.14      4.58 o 
   5  -1   6       79.06      100.97      6.38 o 
   6  -1   6       30.29       34.71      4.19 o 
   7  -1   6      178.16      175.56      8.37 o 
   8  -1   6      176.41      188.30      7.14 o 
   9  -1   6       33.55       40.47      6.19 o 
 -13   0   6      178.17      164.35      8.54 o 
 -12   0   6       29.95       34.29      4.44 o 
 -11   0   6     1020.81      909.19     41.72 o 
 -10   0   6     1330.83     1299.79     21.54 o 
  -9   0   6        0.23        6.04      2.62 o 
  -8   0   6     1377.38     1407.13     30.79 o 
  -7   0   6      344.91      309.05      9.88 o 
  -6   0   6      146.40      153.77      7.65 o 
  -5   0   6      122.36      126.84      7.10 o 
  -4   0   6     5092.41     5645.94     67.75 o 
  -3   0   6     4492.08     4678.73     55.45 o 
  -2   0   6     2468.89     2389.81     27.44 o 
  -1   0   6      390.28      472.13      9.02 o 
   0   0   6     3107.48     2856.61     31.94 o 
   1   0   6      739.77      770.26     12.71 o 
   2   0   6     3358.97     3374.58     40.79 o 
   3   0   6     1896.63     2107.04     21.94 o 
   4   0   6     1528.65     1691.41     18.04 o 
   5   0   6        2.53       10.86      3.76 o 
   6   0   6        9.66        7.34      3.81 o 
   7   0   6     1444.73     1470.35     20.00 o 
   8   0   6      298.96      274.27      7.55 o 
   9   0   6        3.58        9.23      5.06 o 
 -13   1   6      138.00      131.16      6.34 o 
 -12   1   6      429.75      439.37     12.61 o 
 -11   1   6      133.47      134.04      7.60 o 
 -10   1   6      205.97      167.22     16.20 o 
  -9   1   6      578.44      596.15     19.44 o 
  -8   1   6      177.12      147.80      6.15 o 
  -7   1   6      215.39      251.26      7.26 o 
  -6   1   6     1087.02     1272.82     16.88 o 
  -5   1   6     3949.92     4163.75     49.68 o 
  -4   1   6     1204.04     1243.02     18.54 o 
  -3   1   6       11.39       12.12      3.54 o 
  -2   1   6      109.08       97.84      4.93 o 
  -1   1   6      186.95      187.00      6.07 o 
   0   1   6      321.78      267.21      8.78 o 
   1   1   6     2923.71     2806.60     32.27 o 
   2   1   6       25.46       57.91      4.93 o 
   3   1   6      297.26      381.62      7.71 o 
   4   1   6     1440.63     1346.76     16.55 o 
   5   1   6        1.38        1.43      2.46 o 
   6   1   6      274.84      267.39      6.90 o 
   7   1   6      492.06      500.23      9.89 o 
   8   1   6      925.46      873.74     21.41 o 
 -13   2   6      103.59       93.45      8.14 o 
 -12   2   6      175.94      183.76      8.56 o 
 -11   2   6       25.53       25.81      4.65 o 
 -10   2   6        4.84        3.79      2.63 o 
  -9   2   6      135.96      144.91     10.80 o 
  -8   2   6      367.87      392.79      9.82 o 
  -7   2   6       42.94       58.16      6.40 o 
  -6   2   6       40.50       89.69      5.00 o 
  -5   2   6      621.60      517.51      9.53 o 
  -4   2   6     1350.50     1166.05     20.27 o 
  -3   2   6     1701.88     1648.46     19.98 o 
  -2   2   6     1224.26     1075.83     16.38 o 
  -1   2   6        7.95        6.11      3.05 o 
   0   2   6      221.53      169.86      5.79 o 
   1   2   6      831.84      734.61     11.71 o 
   2   2   6      389.09      382.57      8.65 o 
   3   2   6      605.44      502.65      8.99 o 
   4   2   6      349.45      386.58      8.29 o 
   5   2   6       49.04       54.76      6.81 o 
   6   2   6       16.07       14.36      4.58 o 
   7   2   6      238.56      242.22      8.58 o 
   8   2   6      552.52      587.75     31.29 o 
 -13   3   6       10.16        5.45      2.41 o 
 -12   3   6        2.97        2.62      3.62 o 
 -11   3   6      249.33      251.30     21.67 o 
 -10   3   6       22.49       12.59      3.89 o 
  -9   3   6       31.57       17.29      3.90 o 
  -8   3   6     1182.21     1208.29     17.33 o 
  -7   3   6      401.08      435.81      9.45 o 
  -6   3   6       10.80       21.56      3.48 o 
  -5   3   6        0.68        7.66      2.99 o 
  -4   3   6     3196.05     3596.36     42.90 o 
  -3   3   6     2817.81     2922.67     33.47 o 
  -2   3   6      417.22      333.59      7.45 o 
  -1   3   6     1166.37     1213.65     16.17 o 
   0   3   6       61.60       65.52      4.65 o 
   1   3   6      163.32      191.84      9.46 o 
   2   3   6      403.27      490.98     16.03 o 
   3   3   6      145.25      164.06      5.51 o 
   4   3   6        6.25        5.01      2.98 o 
   5   3   6      764.18      736.35     12.06 o 
   6   3   6      311.80      342.75      9.54 o 
   7   3   6       89.74       91.01      6.38 o 
 -12   4   6        2.86        0.00      2.20 o 
 -11   4   6      178.97      150.29     54.74 o 
 -10   4   6      213.06      201.25      4.51 o 
  -9   4   6     1026.44     1038.89     25.82 o 
  -8   4   6       51.14       58.21      5.90 o 
  -7   4   6      954.65      998.25     19.97 o 
  -6   4   6     1933.58     2064.24     24.27 o 
  -5   4   6     2386.09     2419.86     28.07 o 
  -4   4   6       82.22       79.99      4.55 o 
  -3   4   6      561.84      473.81     10.49 o 
  -2   4   6       20.17       34.18      4.95 o 
  -1   4   6      593.93      691.05     11.61 o 
   0   4   6      124.85      114.88      6.65 o 
   1   4   6     2527.41     2500.68     32.26 o 
   2   4   6      599.25      558.68     11.77 o 
   3   4   6       30.32       42.22      6.78 o 
   4   4   6      995.43     1039.67     14.77 o 
   5   4   6      198.60      183.20      7.54 o 
   6   4   6        0.44        0.00      2.95 o 
   7   4   6       82.67      102.01     13.15 o 
 -13   5   6       23.38       22.90      8.31 o 
 -12   5   6       32.43       35.82      2.58 o 
 -11   5   6      114.78      122.46      4.61 o 
 -10   5   6       86.17       83.08      4.32 o 
  -9   5   6      141.45      132.58      7.08 o 
  -8   5   6       16.43       17.28      2.84 o 
  -7   5   6        0.31        2.38      2.61 o 
  -6   5   6      822.75      735.56     12.42 o 
  -5   5   6      489.53      403.65      9.89 o 
  -4   5   6      447.86      344.03      7.66 o 
  -3   5   6     3373.78     3584.53     42.22 o 
  -2   5   6      169.36      148.74      7.39 o 
  -1   5   6       82.49       75.31      6.07 o 
   0   5   6      811.57      751.09     13.34 o 
   1   5   6      101.51       94.33      6.17 o 
   2   5   6       55.57       52.37      6.75 o 
   3   5   6      194.50      211.40     13.61 o 
   4   5   6      555.02      543.81     11.48 o 
   5   5   6       50.09       45.27      5.43 o 
   6   5   6       67.62       72.64      6.75 o 
 -13   6   6       68.00       82.42     11.70 o 
 -12   6   6       90.59       67.82      7.97 o 
 -11   6   6      831.64      825.51      9.94 o 
 -10   6   6      228.48      230.08      8.87 o 
  -9   6   6      406.31      435.55      8.39 o 
  -8   6   6      364.52      353.03     10.18 o 
  -7   6   6     1572.97     1679.80     20.57 o 
  -6   6   6      851.80      805.02     13.84 o 
  -5   6   6       71.14       86.11      4.72 o 
  -4   6   6      379.61      340.84     11.53 o 
  -3   6   6       14.59       19.13      4.75 o 
  -2   6   6      767.84      815.49     15.14 o 
  -1   6   6      187.85      236.14      7.92 o 
   0   6   6      508.95      538.54     11.82 o 
   1   6   6       65.65       71.65      7.41 o 
   2   6   6       74.00       71.74      6.82 o 
   3   6   6       90.91       95.56      7.62 o 
   4   6   6       60.95       68.19      5.74 o 
   5   6   6       75.05       88.72      9.31 o 
   6   6   6      137.28      148.14      8.62 o 
 -11   7   6      278.02      259.63      4.93 o 
 -10   7   6     1001.82     1066.97     13.64 o 
  -9   7   6      295.11      338.21      9.07 o 
  -8   7   6       96.70      120.74      5.94 o 
  -7   7   6     1872.88     1792.70     24.15 o 
  -6   7   6     2034.46     2067.64     28.03 o 
  -5   7   6     1313.49     1290.02     17.85 o 
  -4   7   6       34.03       34.17      5.49 o 
  -3   7   6     1001.95     1122.67     17.06 o 
  -2   7   6      424.89      479.18     12.07 o 
  -1   7   6       27.61       38.81      5.19 o 
   0   7   6      317.19      307.77     11.32 o 
   1   7   6     1793.68     1717.61     27.46 o 
   2   7   6       37.69       40.24      6.45 o 
   3   7   6       23.41       22.59      8.41 o 
   4   7   6       89.66      102.44      7.43 o 
   5   7   6       38.43       36.14      7.56 o 
 -11   8   6       88.70       85.72      3.02 o 
 -10   8   6      193.39      185.94      5.14 o 
  -9   8   6        1.31        3.53      2.37 o 
  -8   8   6       71.82       94.09      4.40 o 
  -7   8   6        2.00        0.25      2.50 o 
  -6   8   6      791.80      754.52     31.59 o 
  -5   8   6        6.27        4.80      3.50 o 
  -4   8   6       37.43       49.29      5.52 o 
  -3   8   6      994.62      940.70     16.15 o 
  -2   8   6      392.71      386.07     12.34 o 
  -1   8   6       11.89       17.12      4.99 o 
   0   8   6      525.35      515.13     19.19 o 
   1   8   6      415.28      430.32     17.77 o 
   2   8   6       62.37       63.58      7.57 o 
   3   8   6      208.91      212.49     22.77 o 
   4   8   6      158.49      138.20      7.30 o 
 -12   9   6       40.08       32.82     10.35 o 
 -11   9   6      325.79      327.76     16.83 o 
 -10   9   6      436.47      452.05     16.37 o 
  -9   9   6      204.09      210.37      6.95 o 
  -8   9   6       22.19       17.82      3.21 o 
  -7   9   6      105.02      125.18      6.11 o 
  -6   9   6       18.75       24.56      4.00 o 
  -5   9   6       18.32       25.30      4.25 o 
  -4   9   6       19.67       15.15      5.38 o 
  -3   9   6      155.61      167.37      9.12 o 
  -2   9   6     1344.60     1311.20     22.07 o 
  -1   9   6      342.35      355.53     11.43 o 
   0   9   6      576.82      617.71     17.72 o 
   1   9   6        6.25       12.25      5.92 o 
   2   9   6       37.85       35.08      7.40 o 
   3   9   6      474.67      471.70     29.91 o 
 -11  10   6       79.56       84.04     19.59 o 
 -10  10   6      224.79      218.97      5.69 o 
  -9  10   6       65.76       47.11      5.94 o 
  -8  10   6        0.50        2.06      2.83 o 
  -7  10   6      670.20      682.72     12.37 o 
  -6  10   6        2.80        5.19      3.39 o 
  -5  10   6        2.64        7.08      3.95 o 
  -4  10   6      196.98      213.79     12.85 o 
  -3  10   6      993.42     1156.16     22.89 o 
  -2  10   6      168.39      171.61      8.96 o 
  -1  10   6        4.93        0.00      6.32 o 
   0  10   6      296.97      293.77     13.86 o 
   1  10   6      315.14      300.02     13.05 o 
   2  10   6        8.60       14.82      6.94 o 
 -10  11   6      229.25      215.97     10.21 o 
  -9  11   6       76.02       81.20     12.80 o 
  -8  11   6      296.46      317.58      8.35 o 
  -7  11   6       80.38       62.78      6.53 o 
  -6  11   6      425.65      475.68     12.52 o 
  -5  11   6       28.86       42.43      6.27 o 
  -4  11   6       43.45       57.83      7.80 o 
  -3  11   6      250.96      258.86     12.68 o 
  -2  11   6      211.64      201.69      9.98 o 
  -1  11   6       54.59       59.54      7.97 o 
   0  11   6       22.03       28.97     11.53 o 
  -9  12   6       49.59       50.96      7.55 o 
  -8  12   6      200.07      220.56      8.68 o 
  -7  12   6      286.85      335.30      9.82 o 
  -6  12   6       24.30       24.55      4.95 o 
  -5  12   6       47.93       42.00      6.79 o 
  -4  12   6       34.75       34.34      6.17 o 
  -3  12   6       11.07       12.03      7.89 o 
  -2  12   6        2.09        3.08      6.29 o 
  -1  12   6        9.89        5.93      5.88 o 
  -7  13   6       86.50       81.30     10.39 o 
  -6  13   6      108.51       90.26      9.01 o 
  -5  13   6      116.44      110.03     12.69 o 
  -4  13   6       56.64       57.99      7.52 o 
  -2 -16   7      120.82      139.06     11.07 o 
  -1 -16   7        8.45        7.31      7.12 o 
   0 -16   7        7.35        3.23      7.98 o 
   1 -16   7      253.36      236.60     13.25 o 
   2 -16   7       87.27       77.47      5.01 o 
   3 -16   7        1.17        0.00      2.96 o 
   4 -16   7        8.40        9.55      3.54 o 
   5 -16   7      188.77      167.21     12.96 o 
  -3 -15   7       12.42       13.71      9.19 o 
  -2 -15   7      711.67      747.80     19.88 o 
  -1 -15   7       70.72       70.65      8.95 o 
   0 -15   7      422.77      402.46     21.11 o 
   1 -15   7      159.80      136.01      9.04 o 
   2 -15   7        4.41        4.71      2.66 o 
   3 -15   7      196.83      193.66      6.92 o 
   4 -15   7      125.73      129.71      5.19 o 
   5 -15   7      233.24      219.00      9.58 o 
   6 -15   7       11.01       13.57      7.04 o 
  -5 -14   7        1.45        4.95      8.62 o 
  -4 -14   7        0.58        0.00      5.21 o 
  -3 -14   7      678.48      764.90     20.14 o 
  -2 -14   7        2.13        0.00      6.76 o 
  -1 -14   7       90.21       90.66      9.16 o 
   0 -14   7     1173.10     1174.54     22.43 o 
   1 -14   7     1040.75      909.15     25.06 o 
   2 -14   7        9.76        9.99      2.86 o 
   3 -14   7       40.22       35.90      4.50 o 
   4 -14   7      266.14      293.86      6.71 o 
   5 -14   7       14.84       11.73      2.93 o 
   6 -14   7      127.96      102.41      7.47 o 
   7 -14   7      212.68      218.61     14.50 o 
  -6 -13   7      226.01      244.69     14.24 o 
  -5 -13   7        0.48        0.00      6.07 o 
  -4 -13   7      388.81      447.50     17.93 o 
  -3 -13   7      413.62      347.32     13.11 o 
  -2 -13   7      136.95      136.53     11.19 o 
  -1 -13   7        2.64        3.90     13.65 o 
   0 -13   7       46.68       49.61     11.02 o 
   1 -13   7     1029.31      996.64     15.85 o 
   2 -13   7      232.03      244.86      7.50 o 
   3 -13   7        0.11        0.00      5.81 o 
   4 -13   7      256.72      256.61     12.18 o 
   5 -13   7       28.17       22.72      5.27 o 
   6 -13   7      244.31      211.79     11.18 o 
   7 -13   7        4.66        1.02      9.41 o 
   8 -13   7      178.66      194.02     23.83 o 
  -7 -12   7       30.81       22.46     18.40 o 
  -6 -12   7      179.47      199.12     25.95 o 
  -5 -12   7       88.10       97.34      9.36 o 
  -4 -12   7      442.81      436.32     14.35 o 
  -3 -12   7      247.18      268.64     19.25 o 
  -2 -12   7      501.58      463.51     22.30 o 
  -1 -12   7        7.56        1.53      7.04 o 
   0 -12   7        9.94        6.78      7.63 o 
   1 -12   7      783.44      781.98     13.01 o 
   2 -12   7      266.13      293.67     11.07 o 
   3 -12   7      152.54      139.49      7.15 o 
   4 -12   7       55.08       61.26      8.36 o 
   5 -12   7      490.84      555.27     22.51 o 
   6 -12   7      540.66      510.69     27.40 o 
   7 -12   7      138.99      135.75     12.51 o 
   8 -12   7       37.43       41.67      7.55 o 
  -8 -11   7       16.14       10.32     12.00 o 
  -7 -11   7      298.44      338.62     17.76 o 
  -6 -11   7      143.53      119.50      9.90 o 
  -5 -11   7       18.42       19.76     11.70 o 
  -4 -11   7        5.53        0.00      9.41 o 
  -3 -11   7      147.66      174.77     16.45 o 
  -2 -11   7       79.72       70.38     20.01 o 
  -1 -11   7       49.55       53.51     11.19 o 
   0 -11   7      410.75      448.50     18.66 o 
   1 -11   7     1033.41     1074.51     20.35 o 
   2 -11   7       21.31       17.47      2.82 o 
   3 -11   7      325.54      326.32      8.03 o 
   4 -11   7       41.68       41.44      4.78 o 
   5 -11   7       99.58      110.00      4.64 o 
   6 -11   7      241.68      242.11      9.41 o 
   7 -11   7      693.24      696.30     19.02 o 
   8 -11   7        3.30        3.82      5.28 o 
   9 -11   7      168.81      182.60     11.69 o 
  -9 -10   7       48.65       49.16     29.81 o 
  -8 -10   7      102.32       70.99     55.76 o 
  -7 -10   7       46.32       46.45      7.55 o 
  -6 -10   7      694.93      825.35     32.48 o 
  -5 -10   7      193.40      220.39     18.74 o 
  -4 -10   7      938.16     1040.91     34.17 o 
  -3 -10   7      113.29      118.63     21.96 o 
  -2 -10   7      103.05      119.99     13.40 o 
  -1 -10   7       65.30       82.26     18.23 o 
   0 -10   7      113.49      115.20      5.29 o 
   1 -10   7      764.20      854.11     11.29 o 
   2 -10   7      167.68      181.09      4.72 o 
   3 -10   7      445.73      447.44      6.97 o 
   4 -10   7      866.21      884.62     10.55 o 
   5 -10   7      384.20      405.46      6.50 o 
   6 -10   7       37.31       32.57      2.79 o 
   7 -10   7      243.76      203.01     12.33 o 
   8 -10   7       30.01       39.35      7.16 o 
   9 -10   7      143.55      173.25     28.83 o 
  -9  -9   7       31.79       28.02     25.44 o 
  -8  -9   7       76.83       88.31     10.22 o 
  -7  -9   7      437.88      471.06     25.35 o 
  -6  -9   7        2.01        1.02      7.89 o 
  -5  -9   7      385.26      428.57     21.37 o 
  -4  -9   7     1216.09     1198.80     48.84 o 
  -3  -9   7        1.05       15.60      9.07 o 
  -2  -9   7     2238.28     2164.82     23.72 o 
  -1  -9   7      416.10      410.71      5.90 o 
   0  -9   7       86.27       80.91      3.84 o 
   1  -9   7      214.10      201.50      4.95 o 
   2  -9   7      574.96      641.90      7.61 o 
   3  -9   7        4.64        4.92      2.60 o 
   4  -9   7        0.39        3.68      2.06 o 
   5  -9   7      660.41      706.50      8.32 o 
   6  -9   7      760.69      731.96      7.96 o 
   7  -9   7       39.24       46.21      2.18 o 
   8  -9   7       44.95       56.86      9.14 o 
   9  -9   7      175.93      200.93     11.71 o 
 -10  -8   7      501.53      521.93     16.45 o 
  -9  -8   7        0.58        8.05      5.51 o 
  -8  -8   7        2.99       13.31     16.88 o 
  -6  -8   7        3.73       13.23     15.94 o 
  -5  -8   7        0.55       10.09      9.24 o 
  -4  -8   7      655.55      714.35     25.27 o 
  -3  -8   7      538.15      489.33     21.75 o 
  -2  -8   7       98.94      119.34      2.58 o 
  -1  -8   7     3186.28     3508.02     33.90 o 
   0  -8   7      132.50      128.04      4.83 o 
   1  -8   7      400.03      409.79      9.35 o 
   2  -8   7      647.57      643.83     23.67 o 
   3  -8   7        3.02        8.75      2.38 o 
   4  -8   7       12.36        9.89      2.51 o 
   5  -8   7      299.03      289.48      6.57 o 
   6  -8   7      850.07      921.87     10.51 o 
   7  -8   7       62.63       63.65      3.48 o 
   8  -8   7      129.95      110.09      8.84 o 
   9  -8   7        1.04        3.92      5.56 o 
 -11  -7   7       10.25       15.34     10.09 o 
 -10  -7   7      316.34      374.93     13.33 o 
  -9  -7   7      524.68      514.22     25.19 o 
  -8  -7   7      378.49      378.54     21.28 o 
  -7  -7   7        2.17       11.62      9.33 o 
  -6  -7   7     1079.15     1159.03     34.26 o 
  -5  -7   7      555.34      638.11     23.74 o 
  -4  -7   7      328.96      348.25     14.65 o 
  -3  -7   7      632.37      659.07     10.28 o 
  -2  -7   7     1495.71     1788.71     17.90 o 
  -1  -7   7      748.95      748.47      9.20 o 
   0  -7   7       17.54       33.96      4.21 o 
   1  -7   7     2355.28     2259.96     21.82 o 
   2  -7   7      671.33      652.77      9.40 o 
   3  -7   7        0.54        2.56      2.07 o 
   4  -7   7       14.08       24.42      2.53 o 
   5  -7   7     1240.92     1364.24     13.28 o 
   6  -7   7       67.41       60.61      3.34 o 
   7  -7   7      109.98       98.20      3.61 o 
   8  -7   7       53.54       55.12      9.76 o 
   9  -7   7       83.73       80.81     12.21 o 
 -11  -6   7      162.63      161.68     11.60 o 
 -10  -6   7       73.67       68.80      7.61 o 
  -9  -6   7      562.78      479.63     47.78 o 
  -8  -6   7      110.01       89.63      5.51 o 
  -7  -6   7     1246.91     1176.64     49.78 o 
  -6  -6   7     1383.86     1232.10     53.93 o 
  -5  -6   7      703.82      728.67     16.67 o 
  -4  -6   7      400.85      388.20     12.01 o 
  -3  -6   7      206.66      308.25     10.37 o 
  -2  -6   7     6195.84     6358.04     58.69 o 
  -1  -6   7     1458.63     1507.96     14.96 o 
   0  -6   7     2831.01     2886.92     28.04 o 
   1  -6   7      609.69      786.61     10.66 o 
   2  -6   7      156.84      132.81      4.43 o 
   3  -6   7       47.15       60.85      3.96 o 
   4  -6   7      535.88      539.14     13.81 o 
   5  -6   7      422.62      435.92      7.43 o 
   6  -6   7      580.71      567.00      8.59 o 
   7  -6   7      458.60      490.81      8.86 o 
   8  -6   7       65.51       71.44      6.08 o 
   9  -6   7      106.75       76.19     37.78 o 
 -12  -5   7       32.83       25.82      3.90 o 
 -11  -5   7       22.13       17.29      3.06 o 
 -10  -5   7      229.73      196.97     18.36 o 
  -9  -5   7      919.02      841.19     81.62 o 
  -8  -5   7       66.04       50.47      4.88 o 
  -7  -5   7     2510.55     2394.22    120.16 o 
  -6  -5   7       59.36       66.37      4.41 o 
  -5  -5   7       63.72       74.32      8.10 o 
  -4  -5   7     1661.53     1698.30     25.02 o 
  -3  -5   7       76.53       51.64      7.29 o 
  -2  -5   7        0.04        0.31      3.17 o 
  -1  -5   7     4495.25     4763.06     44.97 o 
   0  -5   7       53.36       20.59      2.66 o 
   1  -5   7       66.02       53.58      3.34 o 
   2  -5   7     2476.13     2628.54     24.87 o 
   3  -5   7      321.68      345.07      6.18 o 
   4  -5   7     1211.28     1258.61     16.77 o 
   5  -5   7      440.59      454.02      8.52 o 
   6  -5   7     2971.55     3072.70     32.83 o 
   7  -5   7        2.30        3.66      2.31 o 
   8  -5   7       68.83       60.13      6.77 o 
   9  -5   7       18.93       15.78      2.98 o 
 -12  -4   7       80.05       64.33      5.07 o 
 -11  -4   7      135.77      123.10      5.91 o 
 -10  -4   7      464.28      445.03     26.37 o 
  -9  -4   7       76.87       68.18      5.70 o 
  -8  -4   7       55.00       52.66     13.02 o 
  -7  -4   7       53.60       83.55     10.93 o 
  -6  -4   7      645.53      622.41     24.29 o 
  -5  -4   7      944.08      918.55     19.37 o 
  -4  -4   7     1233.94     1369.84     23.01 o 
  -3  -4   7     1645.95     1625.24     25.57 o 
  -2  -4   7      579.99      650.66     25.35 o 
  -1  -4   7     1138.59     1204.09     17.72 o 
   0  -4   7      405.17      425.96      7.18 o 
   1  -4   7     2269.22     2158.46     21.75 o 
   2  -4   7       37.68       53.64      3.96 o 
   3  -4   7      629.84      585.76      9.07 o 
   4  -4   7       87.80       75.00      4.74 o 
   5  -4   7     1345.14     1314.72     15.42 o 
   6  -4   7      513.72      501.49      9.80 o 
   7  -4   7      214.23      220.86      7.32 o 
   8  -4   7       79.10       69.50      7.01 o 
   9  -4   7       32.13       26.65      3.72 o 
 -12  -3   7        0.85        2.05      2.57 o 
 -11  -3   7      655.17      690.24     28.32 o 
 -10  -3   7      113.31      124.56     31.67 o 
  -9  -3   7      850.77      743.38     65.38 o 
  -8  -3   7        7.94       11.70      4.02 o 
  -7  -3   7      244.13      253.29      9.78 o 
  -6  -3   7      421.74      333.92     12.37 o 
  -5  -3   7      439.28      455.24     11.16 o 
  -4  -3   7      313.86      285.40      9.16 o 
  -3  -3   7       75.17      140.44     13.82 o 
  -2  -3   7     2705.70     2445.85     30.43 o 
  -1  -3   7      407.15      413.33     11.68 o 
   0  -3   7        0.18        0.43      3.35 o 
   1  -3   7        6.24       12.07      2.66 o 
   2  -3   7     5359.10     5018.69     46.85 o 
   3  -3   7      232.12      257.15      5.94 o 
   4  -3   7        7.02       10.55      2.65 o 
   5  -3   7     1809.00     1829.32     24.05 o 
   6  -3   7      441.22      462.95      8.09 o 
   7  -3   7       60.20       56.74      4.08 o 
   8  -3   7       61.62       56.90      6.39 o 
   9  -3   7       60.41       68.68      7.29 o 
 -13  -2   7       55.55       57.77      4.56 o 
 -12  -2   7        0.69        2.26      3.85 o 
 -11  -2   7       16.54       10.83      5.86 o 
 -10  -2   7     1197.07     1068.92     69.79 o 
  -9  -2   7     1671.99     1563.45     39.86 o 
  -8  -2   7       74.36       78.43      6.56 o 
  -7  -2   7      923.53      872.73     16.54 o 
  -6  -2   7      363.04      356.78     10.21 o 
  -5  -2   7       94.14       76.25      7.35 o 
  -4  -2   7        6.18       13.72      5.43 o 
  -3  -2   7     3111.42     3045.28     44.31 o 
  -2  -2   7      420.92      408.59     10.25 o 
  -1  -2   7      453.62      395.64     11.48 o 
   0  -2   7      335.02      312.73      9.37 o 
   1  -2   7      835.76      805.27     14.09 o 
   2  -2   7     2642.95     2674.21     29.67 o 
   3  -2   7      294.18      331.04      6.36 o 
   4  -2   7      487.98      524.54      8.83 o 
   5  -2   7        1.76        0.00      2.67 o 
   6  -2   7     1460.97     1417.55     17.11 o 
   7  -2   7      198.96      204.28      8.01 o 
   8  -2   7        6.44        7.38      3.15 o 
   9  -2   7       81.99       72.45     12.74 o 
 -13  -1   7       75.16       61.45      7.85 o 
 -12  -1   7      218.07      225.23     19.08 o 
 -11  -1   7      172.58      164.42     14.59 o 
 -10  -1   7     2439.11     2358.34     34.76 o 
  -9  -1   7      453.50      388.69     10.97 o 
  -8  -1   7     1196.02     1218.44     19.78 o 
  -7  -1   7      672.43      731.31     20.01 o 
  -6  -1   7     2112.74     2280.80     29.53 o 
  -5  -1   7      233.73      328.52      9.32 o 
  -4  -1   7      988.99      998.76     15.83 o 
  -3  -1   7      905.11      874.07     17.04 o 
  -2  -1   7      495.03      497.65     10.91 o 
  -1  -1   7     2936.87     2581.05     30.88 o 
   0  -1   7      141.81      139.15      6.03 o 
   1  -1   7     2134.46     2202.38     26.74 o 
   2  -1   7       44.65       62.61      3.78 o 
   3  -1   7     1149.32     1044.96     13.59 o 
   4  -1   7        1.72        5.54      2.77 o 
   5  -1   7     1183.49     1135.37     14.31 o 
   6  -1   7       56.04       66.53      5.27 o 
   7  -1   7        7.95        5.99      3.19 o 
   8  -1   7       85.45       79.85      7.70 o 
 -13   0   7       31.18       32.99      9.63 o 
 -12   0   7      197.34      215.81      9.67 o 
 -11   0   7     1536.75     1438.48     89.42 o 
 -10   0   7       75.41       44.20      4.05 o 
  -9   0   7      747.66      801.70     15.47 o 
  -8   0   7      497.33      597.11     14.32 o 
  -7   0   7       94.06      108.13      7.93 o 
  -6   0   7      609.56      506.08     11.15 o 
  -5   0   7      759.32      803.32     15.95 o 
  -4   0   7       24.25       21.09      4.57 o 
  -3   0   7      547.75      492.31     10.79 o 
  -2   0   7     2113.98     1880.74     26.60 o 
  -1   0   7     2215.37     2337.40     38.92 o 
   0   0   7       70.40       47.28      5.27 o 
   1   0   7       88.75       84.82      5.24 o 
   2   0   7     1737.55     1527.45     20.55 o 
   3   0   7        0.93        2.60      2.92 o 
   4   0   7       15.84        8.89      3.17 o 
   5   0   7      450.17      438.16      9.20 o 
   6   0   7      176.62      182.81      6.89 o 
   7   0   7       28.43       20.77      4.31 o 
   8   0   7        3.15        7.58      4.35 o 
 -13   1   7        0.25        0.00      3.69 o 
 -12   1   7       49.30       46.07      6.40 o 
 -11   1   7       47.13       58.64      6.17 o 
 -10   1   7      858.99      968.08     15.38 o 
  -9   1   7      904.16      804.19     15.99 o 
  -8   1   7       12.01        4.70      4.30 o 
  -7   1   7      805.01      750.53     15.40 o 
  -6   1   7      129.59      187.56     17.81 o 
  -5   1   7     1043.45     1156.25     16.93 o 
  -4   1   7        2.27        4.30      3.44 o 
  -3   1   7      612.09      472.07     22.09 o 
  -2   1   7      705.97      793.54     20.01 o 
  -1   1   7     1535.53     1533.06     22.55 o 
   0   1   7      191.89      139.94      6.86 o 
   1   1   7     1107.75     1003.23     15.26 o 
   2   1   7      661.41      638.17     11.82 o 
   3   1   7      156.28      162.79      5.55 o 
   4   1   7       99.08       93.41      6.57 o 
   5   1   7       50.82       59.00      5.37 o 
   6   1   7      533.12      572.34     11.85 o 
   7   1   7       44.64       36.08      4.71 o 
   8   1   7        0.06        0.29      3.93 o 
 -13   2   7       65.75       50.96      6.61 o 
 -12   2   7        2.91        0.00      3.31 o 
 -11   2   7       75.99       66.59      5.76 o 
 -10   2   7      943.42      901.90     13.28 o 
  -9   2   7        1.55        9.55      4.33 o 
  -8   2   7      168.94      203.56      8.99 o 
  -7   2   7       56.77       57.96      5.22 o 
  -6   2   7     2581.91     2731.33     35.84 o 
  -5   2   7      486.48      539.96     12.72 o 
  -4   2   7       13.40        7.87      4.58 o 
  -3   2   7      410.57      450.79      9.45 o 
  -2   2   7     1170.69     1042.91     24.21 o 
  -1   2   7      813.63      783.21     12.77 o 
   0   2   7      149.73      178.45      7.65 o 
   1   2   7     1336.92     1275.04     18.70 o 
   2   2   7      366.18      399.67     11.07 o 
   3   2   7      682.01      638.39     11.23 o 
   4   2   7       25.08       22.50      3.87 o 
   5   2   7      169.20      200.21      7.64 o 
   6   2   7      272.17      271.95      9.92 o 
   7   2   7      430.46      398.55     18.79 o 
 -13   3   7       53.15       49.53     28.75 o 
 -12   3   7       28.08       22.69      4.00 o 
 -11   3   7      112.81      118.46      5.12 o 
 -10   3   7      588.63      617.24     10.38 o 
  -9   3   7     1999.74     2140.34     28.63 o 
  -8   3   7      127.57      136.37      5.89 o 
  -7   3   7       53.41       76.29      5.77 o 
  -6   3   7     1041.44      955.71     16.71 o 
  -5   3   7     3247.46     3220.66     38.51 o 
  -4   3   7      953.29      941.44     18.91 o 
  -3   3   7       36.39       42.01      6.57 o 
  -2   3   7      829.51      711.90     12.34 o 
  -1   3   7       55.02       56.14      5.77 o 
   0   3   7        3.90        8.36      3.76 o 
   1   3   7      351.17      326.72      9.20 o 
   2   3   7      653.30      623.20     12.86 o 
   3   3   7      373.74      359.63      8.37 o 
   4   3   7      123.14      108.63      5.78 o 
   5   3   7      225.85      219.40      7.45 o 
   6   3   7      207.97      216.81      8.85 o 
   7   3   7      150.16      133.96     26.57 o 
 -13   4   7        7.95        4.75      6.53 o 
 -12   4   7        0.76        0.00      2.39 o 
 -11   4   7      185.10      185.69      6.30 o 
 -10   4   7       56.83       74.84      4.25 o 
  -9   4   7      301.55      326.84     10.77 o 
  -8   4   7      100.44      116.68      5.31 o 
  -7   4   7      587.43      618.04     15.82 o 
  -6   4   7      471.92      476.08     19.50 o 
  -5   4   7      914.32     1010.52     15.26 o 
  -4   4   7     1473.86     1462.82     21.99 o 
  -3   4   7        5.81        1.48      4.72 o 
  -2   4   7      801.24      854.97     15.91 o 
  -1   4   7     2502.60     2573.42     33.38 o 
   0   4   7      768.03      755.38     14.03 o 
   1   4   7      358.12      325.71      9.74 o 
   2   4   7     1122.09     1105.87     19.32 o 
   3   4   7      698.13      663.45     14.07 o 
   4   4   7       72.46       74.16      6.90 o 
   5   4   7      138.38      137.87      6.72 o 
   6   4   7      238.44      284.30     10.13 o 
 -13   5   7      187.92      235.49     15.69 o 
 -12   5   7        5.49        6.00      2.47 o 
 -11   5   7       11.77       17.76      2.58 o 
 -10   5   7      362.37      429.86     10.59 o 
  -9   5   7       46.20       46.92      4.89 o 
  -8   5   7      715.29      755.97     11.88 o 
  -7   5   7      335.30      350.65      8.17 o 
  -6   5   7     3440.55     3561.21     42.87 o 
  -5   5   7        1.19        2.67      4.02 o 
  -4   5   7      635.34      644.89     16.66 o 
  -3   5   7      934.21      911.40     14.95 o 
  -2   5   7      294.47      294.56     10.71 o 
  -1   5   7      897.92      912.07     15.83 o 
   0   5   7       64.40       66.24      6.17 o 
   1   5   7      343.77      339.40     12.85 o 
   2   5   7      535.47      533.98     15.81 o 
   3   5   7      505.04      494.13     10.44 o 
   4   5   7        1.51        2.50      3.33 o 
   5   5   7      248.36      281.39      9.72 o 
 -13   6   7        1.43        2.37      6.70 o 
 -12   6   7        5.04        1.21      2.25 o 
 -11   6   7      271.13      271.96      7.93 o 
 -10   6   7      363.22      408.60      8.54 o 
  -9   6   7     1750.48     1821.90     22.64 o 
  -8   6   7      914.37      928.13     15.65 o 
  -7   6   7      320.96      344.77      8.18 o 
  -6   6   7      270.76      338.86      9.39 o 
  -5   6   7      895.63      827.48     13.79 o 
  -4   6   7      266.66      210.29      7.43 o 
  -3   6   7       26.19       26.81      4.58 o 
  -2   6   7      939.33      867.56     20.71 o 
  -1   6   7      221.74      231.02      8.82 o 
   0   6   7       88.15       74.10     11.19 o 
   1   6   7       15.34       15.60      6.47 o 
   2   6   7      860.60      882.10     18.54 o 
   3   6   7        2.93        3.04      4.16 o 
   4   6   7       26.76       37.94      5.79 o 
   5   6   7       79.78       94.56      6.77 o 
 -13   7   7       11.38       18.99      9.16 o 
 -12   7   7        0.62        0.76      6.11 o 
 -11   7   7       80.15       70.07      4.31 o 
 -10   7   7      848.84      842.92     12.06 o 
  -9   7   7      578.79      594.29     10.10 o 
  -8   7   7      137.89      139.81      5.89 o 
  -7   7   7      376.07      404.64      9.50 o 
  -6   7   7      506.73      535.08     14.99 o 
  -5   7   7      211.03      224.99      8.48 o 
  -4   7   7      124.05      106.19      7.19 o 
  -3   7   7      402.26      357.79      9.98 o 
  -2   7   7      860.99      846.11     18.59 o 
  -1   7   7      362.20      398.80     11.57 o 
   0   7   7      460.16      497.00     16.09 o 
   1   7   7      177.39      191.68      9.82 o 
   2   7   7      105.18      105.52      8.39 o 
   3   7   7      355.50      303.52     10.41 o 
   4   7   7        0.06        2.20      3.84 o 
 -12   8   7       26.65       18.49      9.24 o 
 -11   8   7        4.83        7.51      2.51 o 
 -10   8   7      532.91      633.94     11.78 o 
  -9   8   7       31.30       37.15      4.92 o 
  -8   8   7      302.76      269.67      8.31 o 
  -7   8   7        8.96       14.48      4.88 o 
  -6   8   7      443.72      513.16     10.93 o 
  -5   8   7       70.18       82.14      5.89 o 
  -4   8   7     1085.57     1122.98     18.84 o 
  -3   8   7      237.79      251.47     13.19 o 
  -2   8   7        0.92        2.56      4.09 o 
  -1   8   7      560.33      508.67     17.13 o 
   0   8   7      299.07      284.69     11.19 o 
   1   8   7      130.27      128.49      9.14 o 
   2   8   7      245.83      230.78     14.12 o 
   3   8   7      671.53      677.08     25.83 o 
 -12   9   7       21.13       30.44     10.77 o 
 -11   9   7       30.07       17.26      5.47 o 
 -10   9   7      121.08      113.93      4.83 o 
  -9   9   7      283.87      288.12      9.02 o 
  -8   9   7       33.37       37.87      5.55 o 
  -7   9   7        0.40        0.94      3.78 o 
  -6   9   7       19.52       28.69      5.07 o 
  -5   9   7      112.24      134.60      7.88 o 
  -4   9   7      271.77      286.86     10.94 o 
  -3   9   7       85.98       55.85      6.62 o 
  -2   9   7      795.68      818.61     17.88 o 
  -1   9   7       90.70      104.48     13.26 o 
   0   9   7        0.47        1.79      4.73 o 
   1   9   7        6.54        2.53      6.28 o 
   2   9   7      379.05      360.23     32.10 o 
 -11  10   7       86.10       94.13     13.40 o 
 -10  10   7       43.50       39.25      3.90 o 
  -9  10   7      325.06      316.75      8.18 o 
  -8  10   7      211.90      204.94     10.90 o 
  -7  10   7      212.61      244.77     10.23 o 
  -6  10   7        0.96        1.19      3.27 o 
  -5  10   7      358.90      385.74     10.92 o 
  -4  10   7        1.12        1.82      4.59 o 
  -3  10   7       85.41       72.92      9.15 o 
  -2  10   7       83.23       91.90      8.05 o 
  -1  10   7      234.77      238.69     13.31 o 
   0  10   7       76.89       82.53     10.30 o 
   1  10   7       15.68        9.99      6.73 o 
 -10  11   7      161.98      179.94      7.11 o 
  -9  11   7      404.00      403.70     10.83 o 
  -8  11   7       83.35       85.68     14.59 o 
  -7  11   7       79.39       68.22      7.77 o 
  -6  11   7      618.42      682.95     17.32 o 
  -5  11   7       45.79       32.60      5.80 o 
  -4  11   7       48.36       53.83      7.83 o 
  -3  11   7       76.05       92.41     10.73 o 
  -2  11   7       64.53       62.75     10.00 o 
  -1  11   7       46.84       49.98      9.07 o 
  -8  12   7       52.43       51.94      7.39 o 
  -7  12   7        0.14        0.00      5.96 o 
  -6  12   7      169.19      223.68     11.96 o 
  -5  12   7      257.92      278.94     24.76 o 
  -4  12   7       19.28        9.71      6.17 o 
  -3  12   7       27.20       25.21      8.90 o 
  -2 -16   8        0.19        8.91      6.47 o 
  -1 -16   8       31.02       15.17     11.66 o 
   0 -16   8      108.04       98.19     54.91 o 
   1 -16   8      371.79      370.71     12.68 o 
   2 -16   8        0.08        2.83      2.72 o 
   3 -16   8       11.47       10.67      3.32 o 
   4 -16   8       41.64       31.60      4.44 o 
  -4 -15   8        0.59        0.00      6.73 o 
  -3 -15   8       93.38      104.02     16.00 o 
  -2 -15   8      215.87      224.67     13.10 o 
  -1 -15   8        2.64        0.00     12.04 o 
   0 -15   8       90.14       95.05     10.18 o 
   1 -15   8      153.44      150.85     10.98 o 
   2 -15   8      552.90      533.97     17.41 o 
   3 -15   8       91.38       97.53      7.96 o 
   4 -15   8       26.46       18.94      3.70 o 
   5 -15   8       52.73       42.08      4.14 o 
   6 -15   8      149.44      172.06     13.06 o 
  -5 -14   8       20.45       20.71      8.95 o 
  -4 -14   8        8.25        5.26      6.40 o 
  -3 -14   8       72.39       63.55      8.70 o 
  -2 -14   8        9.22       11.02     10.68 o 
  -1 -14   8      199.05      121.26     25.27 o 
   0 -14   8       45.67       25.19     10.26 o 
   1 -14   8       80.27       71.91     12.38 o 
   2 -14   8      757.77      739.60     15.71 o 
   3 -14   8      129.14      111.46     16.58 o 
   4 -14   8        3.13        2.06      5.77 o 
   5 -14   8        3.25        1.47      3.33 o 
   6 -14   8      461.90      457.21     51.35 o 
   7 -14   8        0.06        0.00      5.77 o 
  -6 -13   8      133.75      158.33     19.45 o 
  -5 -13   8       58.67       69.99     10.43 o 
  -4 -13   8      103.13      147.38     31.88 o 
  -3 -13   8      184.04      210.13     19.59 o 
  -2 -13   8      105.81       89.72     14.59 o 
  -1 -13   8      375.47      325.03     29.76 o 
   0 -13   8      146.54      146.28     14.25 o 
   1 -13   8      383.32      373.96     18.74 o 
   2 -13   8      193.35      193.97      7.20 o 
   3 -13   8      511.67      527.01     20.44 o 
   4 -13   8      147.44      164.20     14.16 o 
   5 -13   8        1.81        5.07      4.48 o 
   6 -13   8       49.60       52.09      5.91 o 
   7 -13   8      165.32      219.03     10.64 o 
  -7 -12   8       31.13       24.60     12.13 o 
  -6 -12   8      187.47      220.27     95.53 o 
  -5 -12   8       31.53       18.49     20.52 o 
  -4 -12   8      106.67       81.24     15.94 o 
  -3 -12   8      116.49       85.39     14.59 o 
  -2 -12   8      403.17      432.39     33.92 o 
  -1 -12   8       79.03       64.36     12.13 o 
   0 -12   8      905.53      836.80     38.92 o 
   1 -12   8       29.97       35.95     14.84 o 
   2 -12   8      112.93      122.71      6.22 o 
   3 -12   8      525.05      540.36     10.09 o 
   4 -12   8      359.61      377.85      9.80 o 
   5 -12   8        1.13        1.22      2.89 o 
   6 -12   8      116.24      119.27     13.66 o 
   7 -12   8      656.97      694.38     43.46 o 
   8 -12   8       87.07       77.24      9.08 o 
  -8 -11   8      490.43      552.06     18.76 o 
  -7 -11   8        2.95        7.92     17.68 o 
  -6 -11   8      174.83      172.65     19.76 o 
  -5 -11   8      247.82      250.07     20.86 o 
  -4 -11   8        7.25       10.77     10.35 o 
  -3 -11   8       25.21       24.08     11.02 o 
  -2 -11   8        7.17        0.00      7.97 o 
  -1 -11   8      594.64      570.70     22.39 o 
   0 -11   8      326.53      341.66      8.96 o 
   1 -11   8      275.52      296.86      7.41 o 
   2 -11   8        9.52       15.24      3.11 o 
   3 -11   8        5.33        2.26      2.18 o 
   4 -11   8      835.33      897.88     14.19 o 
   5 -11   8      126.58      109.33      4.28 o 
   6 -11   8      228.25      207.03      5.59 o 
   7 -11   8       77.17       88.64     12.11 o 
   8 -11   8      319.97      329.39     16.07 o 
  -9 -10   8        2.15        0.00      5.26 o 
  -8 -10   8      381.26      406.09     15.31 o 
  -7 -10   8      379.22      382.95     24.85 o 
  -6 -10   8      479.66      472.33     26.29 o 
  -5 -10   8       34.46       19.76     11.45 o 
  -4 -10   8       28.92       33.58     11.87 o 
  -3 -10   8       49.06       41.98     11.70 o 
  -2 -10   8       28.86       12.97      4.11 o 
  -1 -10   8      675.96      740.23      9.46 o 
   0 -10   8      171.61      184.10      6.16 o 
   1 -10   8      891.66      960.47     13.24 o 
   2 -10   8      111.19      123.62      5.80 o 
   3 -10   8     3530.58     3874.13     34.63 o 
   4 -10   8      228.49      236.81      6.38 o 
   5 -10   8      261.14      282.08      7.25 o 
   6 -10   8       63.96       80.19      3.70 o 
   7 -10   8      297.08      286.24     10.92 o 
   8 -10   8       22.37       35.70      9.04 o 
 -10  -9   8       54.59       61.35     13.93 o 
  -9  -9   8      203.89      222.56     11.94 o 
  -8  -9   8        5.65       10.60     11.02 o 
  -7  -9   8       70.63       57.32     13.99 o 
  -6  -9   8        2.22        2.29      8.40 o 
  -5  -9   8      120.78      128.89     25.78 o 
  -4  -9   8       43.31       39.69     11.79 o 
  -3  -9   8      278.39      283.29     11.18 o 
  -2  -9   8     2128.15     2347.94     24.33 o 
  -1  -9   8       93.78      118.98      5.58 o 
   0  -9   8     1230.16     1244.85     21.03 o 
   1  -9   8      349.91      340.14     11.22 o 
   2  -9   8     2417.33     2552.57     29.19 o 
   3  -9   8      237.70      208.54     11.01 o 
   4  -9   8        8.19        7.15      2.95 o 
   5  -9   8      201.51      231.84      8.09 o 
   6  -9   8       72.05       79.66      5.81 o 
   7  -9   8      433.55      400.86      8.54 o 
   8  -9   8       49.66       29.52     28.70 o 
   9  -9   8       66.86       82.42     20.52 o 
 -10  -8   8      290.84      292.01     12.97 o 
  -9  -8   8      315.05      360.14     35.19 o 
  -8  -8   8      393.71      396.77     35.95 o 
  -7  -8   8       14.56       12.64     17.72 o 
  -6  -8   8      123.50      151.62     16.03 o 
  -5  -8   8     2537.92     2542.02     58.09 o 
  -4  -8   8       90.21      118.52      9.54 o 
  -3  -8   8      195.67      228.49      4.62 o 
  -2  -8   8      988.47     1089.96     22.13 o 
  -1  -8   8     2285.00     2164.54     87.83 o 
   0  -8   8        4.03       12.01      4.29 o 
   1  -8   8      204.10      217.79      5.90 o 
   2  -8   8      179.67      159.17      5.49 o 
   3  -8   8       73.11       62.67      4.54 o 
   4  -8   8      158.05      185.05      5.64 o 
   5  -8   8      136.69      138.55      4.83 o 
   6  -8   8      402.78      361.40      7.00 o 
   7  -8   8       22.16       34.03      5.64 o 
   8  -8   8      110.56       96.64     13.46 o 
   9  -8   8        2.43        0.08      5.85 o 
 -11  -7   8       14.84       26.34     20.35 o 
 -10  -7   8      399.05      412.04     23.91 o 
  -9  -7   8       46.29       42.75      2.73 o 
  -8  -7   8      124.84       95.24     20.99 o 
  -7  -7   8      163.67      125.06      4.28 o 
  -6  -7   8      242.39      198.59      8.06 o 
  -5  -7   8      133.75      156.02     16.07 o 
  -4  -7   8      797.10      823.74     11.99 o 
  -3  -7   8      646.27      581.24      8.84 o 
  -2  -7   8       55.94       64.72      5.91 o 
  -1  -7   8      842.64      861.68     11.01 o 
   0  -7   8      155.53      151.00      6.34 o 
   1  -7   8      657.54      595.42     12.94 o 
   2  -7   8      406.38      438.67      8.68 o 
   3  -7   8     1198.69     1252.11     15.35 o 
   4  -7   8      163.32      196.05      5.24 o 
   5  -7   8      193.38      179.34      6.48 o 
   6  -7   8      389.16      412.33      8.48 o 
   7  -7   8      129.47      151.41      8.11 o 
   8  -7   8       28.96       26.49      4.78 o 
   9  -7   8        5.46        0.00     14.08 o 
 -11  -6   8        7.50        1.28      3.59 o 
 -10  -6   8      264.31      234.14     13.44 o 
  -9  -6   8      945.49      810.26     84.93 o 
  -8  -6   8      576.94      523.47     16.37 o 
  -7  -6   8       40.60       42.35     11.11 o 
  -6  -6   8      279.13      289.37     12.37 o 
  -5  -6   8      821.24      839.23     18.55 o 
  -4  -6   8      293.48      328.04     11.94 o 
  -3  -6   8     2049.20     2240.20     35.91 o 
  -2  -6   8     2603.44     2951.82     45.16 o 
  -1  -6   8       65.43       43.30      3.25 o 
   0  -6   8     1024.74     1018.00     12.13 o 
   1  -6   8        5.40        2.19      2.60 o 
   2  -6   8     1545.25     1614.53     19.84 o 
   3  -6   8      502.45      430.03      9.22 o 
   4  -6   8      201.37      195.01      6.71 o 
   5  -6   8      504.21      568.38     11.35 o 
   6  -6   8        0.06        1.54      2.04 o 
   7  -6   8      383.30      364.92      6.76 o 
   8  -6   8      112.19      109.77     12.58 o 
   9  -6   8       79.25       91.84     13.06 o 
 -12  -5   8       12.52        5.19      3.84 o 
 -11  -5   8       25.26       18.38      4.89 o 
 -10  -5   8       86.29       83.39      7.38 o 
  -9  -5   8      559.77      498.76     51.13 o 
  -8  -5   8       89.34       73.07      8.82 o 
  -7  -5   8      588.88      565.80     15.76 o 
  -6  -5   8       88.09       70.51      9.36 o 
  -5  -5   8     1232.41     1235.72     25.41 o 
  -4  -5   8      423.73      477.77     15.71 o 
  -3  -5   8       47.75       49.70      7.83 o 
  -2  -5   8     3483.37     3531.43     44.64 o 
  -1  -5   8      235.73      216.57     15.94 o 
   0  -5   8      436.65      447.82      8.00 o 
   1  -5   8     1776.37     1793.96     18.82 o 
   2  -5   8     2032.90     1881.30     22.14 o 
   3  -5   8      445.00      393.77      7.91 o 
   4  -5   8        0.70        3.73      2.39 o 
   5  -5   8      298.71      280.48      6.19 o 
   6  -5   8     1229.75     1281.09     17.75 o 
   7  -5   8        9.21        0.95      3.40 o 
   8  -5   8      183.87      158.39      8.83 o 
   9  -5   8       53.17       31.63     10.39 o 
 -12  -4   8       35.79       31.46      4.59 o 
 -11  -4   8       27.15       16.99      7.46 o 
 -10  -4   8      423.20      356.65     35.36 o 
  -9  -4   8       37.97       36.39      5.05 o 
  -8  -4   8     1064.85      868.33     55.13 o 
  -7  -4   8       44.59       64.30      9.79 o 
  -6  -4   8      160.00      181.49     15.38 o 
  -5  -4   8     2521.09     2813.43     38.79 o 
  -4  -4   8      688.59      688.74     19.97 o 
  -3  -4   8      268.85      289.62     10.07 o 
  -2  -4   8      414.45      538.54     12.65 o 
  -1  -4   8      807.35      737.46     20.18 o 
   0  -4   8        2.54        5.86      2.82 o 
   1  -4   8     1070.99     1213.14     16.18 o 
   2  -4   8       69.48      104.54      4.63 o 
   3  -4   8      852.47      876.60     11.24 o 
   4  -4   8        8.04        5.50      3.20 o 
   5  -4   8      114.00      124.21      5.25 o 
   6  -4   8      741.04      765.18     12.36 o 
   7  -4   8      572.92      557.98     16.11 o 
   8  -4   8      101.57      103.17      5.85 o 
 -12  -3   8      105.72       95.64      8.20 o 
 -11  -3   8       44.44       33.18      6.78 o 
 -10  -3   8      925.45      863.08     69.45 o 
  -9  -3   8     1197.74     1017.14     66.74 o 
  -8  -3   8       64.87       78.68      7.74 o 
  -7  -3   8       56.66       69.74      7.44 o 
  -6  -3   8     2546.52     2658.62     36.72 o 
  -5  -3   8       51.13       83.40      8.83 o 
  -4  -3   8      445.70      533.97     12.67 o 
  -3  -3   8     1148.69     1292.38     20.21 o 
  -2  -3   8      126.52      108.96      8.87 o 
  -1  -3   8      361.51      414.30     10.57 o 
   0  -3   8     2324.10     2255.04     31.98 o 
   1  -3   8      214.94      282.51      6.49 o 
   2  -3   8       78.24      104.88      4.61 o 
   3  -3   8      168.25      139.31      5.41 o 
   4  -3   8     1365.53     1303.45     15.63 o 
   5  -3   8      707.88      708.54     14.92 o 
   6  -3   8       15.87       10.29      3.18 o 
   7  -3   8      917.76      930.57     15.11 o 
   8  -3   8       60.06       53.13      4.89 o 
 -13  -2   8      136.07      134.78      7.61 o 
 -12  -2   8      182.49      193.86     11.74 o 
 -11  -2   8       39.07       36.29      5.43 o 
 -10  -2   8       11.99       10.36      3.79 o 
  -9  -2   8       58.47       73.67      8.32 o 
  -8  -2   8     2016.14     2139.52     32.14 o 
  -7  -2   8       18.49        6.06      7.76 o 
  -6  -2   8      171.63      217.66      9.55 o 
  -5  -2   8      306.61      233.92     11.20 o 
  -4  -2   8      546.04      474.46     14.54 o 
  -3  -2   8      150.85      189.25      8.66 o 
  -2  -2   8      139.34      175.11      9.53 o 
  -1  -2   8      841.44      742.22     16.32 o 
   0  -2   8      548.09      422.07     10.10 o 
   1  -2   8     1160.71     1172.90     23.23 o 
   2  -2   8     1166.32      982.51     13.63 o 
   3  -2   8      587.44      549.33     11.15 o 
   4  -2   8        0.77        4.56      3.11 o 
   5  -2   8      328.66      322.36      8.07 o 
   6  -2   8      189.49      202.53      7.03 o 
   7  -2   8       43.35       35.75      6.53 o 
   8  -2   8       90.95       66.24      8.64 o 
 -13  -1   8       36.53       27.57      5.28 o 
 -12  -1   8        4.04        5.40      6.01 o 
 -11  -1   8      133.61      108.28      7.06 o 
 -10  -1   8      921.31      851.15     36.95 o 
  -9  -1   8      349.55      411.62     14.42 o 
  -8  -1   8      255.48      209.99      9.12 o 
  -7  -1   8      116.36       84.47      7.31 o 
  -6  -1   8     2099.99     2013.72     31.56 o 
  -5  -1   8      784.63      776.06     15.11 o 
  -4  -1   8      353.73      302.57      9.95 o 
  -3  -1   8     1061.82     1082.37     20.31 o 
  -2  -1   8       88.59       44.70      5.56 o 
  -1  -1   8       17.47       12.12      4.34 o 
   0  -1   8     1867.55     1885.46     25.50 o 
   1  -1   8      770.27      868.66     14.45 o 
   2  -1   8        0.83        4.81      2.82 o 
   3  -1   8      714.58      762.39     12.22 o 
   4  -1   8      184.66      192.46      6.17 o 
   5  -1   8       82.28       80.09      5.59 o 
   6  -1   8       22.53       21.52      4.70 o 
   7  -1   8        2.46        1.68      3.56 o 
   8  -1   8      292.44      299.40     10.71 o 
 -13   0   8      281.78      279.06     13.19 o 
 -12   0   8      334.47      324.65     10.03 o 
 -11   0   8      266.32      250.61     33.88 o 
 -10   0   8      177.79      184.80      6.13 o 
  -9   0   8      274.03      257.88      9.25 o 
  -8   0   8      286.98      359.66     12.27 o 
  -7   0   8     1101.63     1011.57     17.63 o 
  -6   0   8     1354.46     1460.83     22.54 o 
  -5   0   8       16.90       40.20      5.92 o 
  -4   0   8     2355.17     2126.25     28.55 o 
  -3   0   8     3601.73     3979.18     48.94 o 
  -2   0   8      318.83      369.84     10.60 o 
  -1   0   8     2852.89     2875.59     36.29 o 
   0   0   8     2377.37     2308.98     29.98 o 
   1   0   8      316.19      358.67     11.11 o 
   2   0   8      165.01      153.37      6.93 o 
   3   0   8       55.57       35.98      5.22 o 
   4   0   8       51.55       35.77      4.90 o 
   5   0   8        1.21        1.50      2.92 o 
   6   0   8        9.59        8.78      3.66 o 
   7   0   8      302.58      287.53      8.64 o 
 -13   1   8      117.88      115.99      8.34 o 
 -12   1   8      649.28      678.40     20.10 o 
 -11   1   8      290.69      288.31      8.24 o 
 -10   1   8      604.30      563.57     14.29 o 
  -9   1   8     1036.79     1148.09     28.24 o 
  -8   1   8      530.87      565.47     12.50 o 
  -7   1   8      130.59      150.25     13.31 o 
  -6   1   8      757.40      781.84     14.81 o 
  -5   1   8     2894.33     2669.44     59.83 o 
  -4   1   8        4.97        5.27      5.18 o 
  -3   1   8      357.17      371.51     18.57 o 
  -2   1   8       62.61       68.47      6.44 o 
  -1   1   8      454.25      401.99     12.89 o 
   0   1   8       54.13       61.93      5.62 o 
   1   1   8     2200.58     2267.70     30.32 o 
   2   1   8      547.18      481.16     11.23 o 
   3   1   8      220.07      211.53      6.71 o 
   4   1   8      155.34      175.88      8.15 o 
   5   1   8       22.97       14.87      6.36 o 
   6   1   8       33.61       35.16      6.27 o 
   7   1   8       72.21       55.73      6.58 o 
 -13   2   8        6.22        3.20      3.67 o 
 -12   2   8       10.85        9.61      4.48 o 
 -11   2   8      958.52      951.11     47.33 o 
 -10   2   8      295.74      257.24      8.12 o 
  -9   2   8      337.16      320.06     10.99 o 
  -8   2   8      607.31      568.49     11.99 o 
  -7   2   8       21.83       17.75      5.72 o 
  -6   2   8       30.72       21.24      5.65 o 
  -5   2   8      114.72      131.81      7.21 o 
  -4   2   8     5585.38     5313.88     78.69 o 
  -3   2   8        0.50        2.20      4.32 o 
  -2   2   8      609.68      518.31     16.37 o 
  -1   2   8       18.94        7.46      4.03 o 
   0   2   8      670.67      643.73     13.06 o 
   1   2   8      203.13      226.19      8.55 o 
   2   2   8        9.68       11.24      4.46 o 
   3   2   8      418.71      412.17      9.28 o 
   4   2   8      116.47      122.67      6.22 o 
   5   2   8      104.78      104.90      7.44 o 
   6   2   8      318.96      316.62     10.39 o 
 -13   3   8      212.36      225.74      9.86 o 
 -12   3   8      165.05      156.56      6.60 o 
 -11   3   8       98.88      103.77      6.02 o 
 -10   3   8       45.07       40.35      4.49 o 
  -9   3   8       49.26       59.57      5.19 o 
  -8   3   8     1651.49     1708.67     25.80 o 
  -7   3   8      926.38      884.47     15.14 o 
  -6   3   8      686.82      754.00     13.75 o 
  -5   3   8      120.33      119.35     10.35 o 
  -4   3   8      595.30      505.81     19.76 o 
  -3   3   8     1258.62     1240.83     21.31 o 
  -2   3   8       32.64       27.99      5.00 o 
  -1   3   8       59.84       58.33      5.80 o 
   0   3   8     3405.96     3357.01     47.96 o 
   1   3   8      236.50      218.33      8.80 o 
   2   3   8       96.15      124.73      7.82 o 
   3   3   8       77.84       57.21      5.27 o 
   4   3   8      648.82      637.04     12.45 o 
   5   3   8       55.47       61.34      6.61 o 
   6   3   8       25.64       19.77      6.65 o 
 -13   4   8       71.76       76.05     18.91 o 
 -12   4   8      192.64      188.01      8.00 o 
 -11   4   8      266.57      272.56      7.39 o 
 -10   4   8      198.71      201.39     10.22 o 
  -9   4   8      389.49      406.77     10.37 o 
  -8   4   8      186.90      193.78      8.09 o 
  -7   4   8        6.66        4.25      3.41 o 
  -6   4   8      211.82      255.86     10.06 o 
  -5   4   8     1988.61     1874.50     26.00 o 
  -4   4   8      382.23      367.56      9.95 o 
  -3   4   8      158.61      169.94      9.46 o 
  -2   4   8      722.65      717.09     14.03 o 
  -1   4   8      836.48      842.24     17.82 o 
   0   4   8      250.11      256.07      9.39 o 
   1   4   8      945.97      943.12     18.31 o 
   2   4   8     1297.29     1355.54     26.23 o 
   3   4   8      253.42      254.70      9.26 o 
   4   4   8       57.70       47.39      5.47 o 
   5   4   8      111.96      110.12     11.12 o 
 -13   5   8      151.69      171.04     21.11 o 
 -12   5   8       12.10       10.29      4.03 o 
 -11   5   8      454.87      438.98      9.58 o 
 -10   5   8      122.47      135.64      8.31 o 
  -9   5   8       39.51       36.80      6.65 o 
  -8   5   8      367.93      390.68     10.23 o 
  -7   5   8        1.16        3.43      4.38 o 
  -6   5   8       52.40       46.09      5.04 o 
  -5   5   8       73.59       81.92      7.72 o 
  -4   5   8     2605.18     2534.76     33.95 o 
  -3   5   8       35.61       49.05      5.50 o 
  -2   5   8       19.58       43.52      9.10 o 
  -1   5   8      147.97      155.24      8.18 o 
   0   5   8       14.26       21.42      6.40 o 
   1   5   8       98.15       71.25      9.06 o 
   2   5   8       26.24        9.38      5.34 o 
   3   5   8       51.68       45.73      5.71 o 
   4   5   8       60.48       60.76      6.93 o 
   5   5   8       82.72       78.54      6.87 o 
 -13   6   8      129.59      120.16     13.48 o 
 -12   6   8      255.21      221.55      5.52 o 
 -11   6   8       14.34       22.66      3.77 o 
 -10   6   8      630.37      702.21     13.03 o 
  -9   6   8      248.94      253.77      7.30 o 
  -8   6   8      107.76       97.35      8.54 o 
  -7   6   8       35.86       32.84      4.54 o 
  -6   6   8      219.98      234.35      8.92 o 
  -5   6   8      305.44      312.17     10.32 o 
  -4   6   8      130.54      138.68      8.15 o 
  -3   6   8        4.38        1.41      4.75 o 
  -2   6   8      637.36      616.95     14.00 o 
  -1   6   8      649.35      633.53     22.30 o 
   0   6   8     1875.11     1775.81     36.38 o 
   1   6   8       85.44       83.10      8.00 o 
   2   6   8        0.23        4.79      5.47 o 
   3   6   8       37.07       36.95      5.53 o 
   4   6   8       88.24      105.94      8.11 o 
 -12   7   8      415.74      451.31      9.61 o 
 -11   7   8       82.60       96.64     18.70 o 
 -10   7   8      123.91      125.57      6.89 o 
  -9   7   8       93.30      102.84     10.22 o 
  -8   7   8      405.57      419.27     10.74 o 
  -7   7   8      510.19      494.02     11.62 o 
  -6   7   8      115.63       89.83      8.05 o 
  -5   7   8     2172.23     2119.57     30.63 o 
  -4   7   8        0.10        8.31      4.45 o 
  -3   7   8       59.30       37.62      5.91 o 
  -2   7   8       67.52       58.04      6.84 o 
  -1   7   8      734.78      706.36     18.72 o 
   0   7   8      248.85      251.21     28.92 o 
   1   7   8      200.28      183.44     10.43 o 
   2   7   8      152.37      170.00     16.15 o 
   3   7   8        0.46        4.58      4.25 o 
 -12   8   8       12.71       16.03      9.41 o 
 -11   8   8      250.64      228.97     15.73 o 
 -10   8   8        6.25        2.68      5.64 o 
  -9   8   8       51.40       41.12      5.01 o 
  -8   8   8      164.23      181.68     12.38 o 
  -7   8   8      244.37      247.70     10.35 o 
  -6   8   8       79.34       76.03     10.77 o 
  -5   8   8      531.48      501.81     13.70 o 
  -4   8   8      897.25      836.97     18.83 o 
  -3   8   8        1.10        3.71      4.40 o 
  -2   8   8      294.00      317.99     18.61 o 
  -1   8   8      560.84      575.94     26.29 o 
   0   8   8      316.15      332.33     13.01 o 
   1   8   8        2.60        4.53      5.62 o 
   2   8   8      124.27      114.40     20.99 o 
 -11   9   8      196.67      206.76      9.16 o 
 -10   9   8      113.88      117.12      6.36 o 
  -9   9   8       12.25       11.45      3.79 o 
  -8   9   8       37.91       25.56      4.61 o 
  -7   9   8      282.78      320.82      9.74 o 
  -6   9   8       79.77       88.19      8.48 o 
  -5   9   8      113.89      115.09      9.67 o 
  -4   9   8       94.19      113.26      8.94 o 
  -3   9   8       13.88       15.44      7.24 o 
  -2   9   8      103.75       96.83      9.72 o 
  -1   9   8       24.30       24.69      7.89 o 
   0   9   8       81.84       78.19      9.10 o 
   1   9   8       93.99      104.65     10.54 o 
 -10  10   8      214.95      228.88     14.84 o 
  -9  10   8      363.35      416.86     10.36 o 
  -8  10   8      150.13      156.24      7.42 o 
  -7  10   8      119.24      112.88      9.71 o 
  -6  10   8      165.95      142.51     12.40 o 
  -5  10   8      716.06      779.76     19.91 o 
  -4  10   8        9.65        4.31      4.77 o 
  -3  10   8      243.77      241.12     11.17 o 
  -2  10   8        3.11        0.00      7.29 o 
  -1  10   8       51.26       62.65     10.81 o 
  -9  11   8        0.54        0.00      3.99 o 
  -8  11   8      235.20      287.35     11.13 o 
  -7  11   8      218.52      217.22      9.40 o 
  -6  11   8       49.78       64.83      7.98 o 
  -5  11   8       57.14       70.09      9.53 o 
  -4  11   8      490.06      505.18     15.24 o 
  -3  11   8        7.24        5.66      5.78 o 
  -1 -16   9       55.01       50.97     33.28 o 
   0 -16   9      216.29      216.79    117.45 o 
   1 -16   9       36.94       26.93      6.37 o 
   2 -16   9        7.45        5.38      6.36 o 
   3 -16   9       60.90       47.35      5.98 o 
  -4 -15   9       56.88       71.08     10.24 o 
  -3 -15   9        2.18        4.18      8.90 o 
  -2 -15   9       15.86       16.62     11.87 o 
  -1 -15   9        6.36        1.10      8.06 o 
   0 -15   9      320.14      312.06     21.20 o 
   1 -15   9        0.88       17.64     15.94 o 
   2 -15   9      196.50      235.91     24.25 o 
   3 -15   9        6.91        2.63      4.03 o 
   4 -15   9       76.19       62.98     10.30 o 
   5 -15   9        1.89        1.29      6.25 o 
  -5 -14   9      124.73      161.84     12.31 o 
  -4 -14   9       30.82       43.59     15.26 o 
  -3 -14   9      118.17      109.98     27.47 o 
  -2 -14   9       11.38       14.42     10.85 o 
  -1 -14   9      221.06      219.46     28.15 o 
   0 -14   9        1.91        0.00      8.90 o 
   1 -14   9      993.40      970.69     30.61 o 
   2 -14   9        7.90        5.09      7.12 o 
   3 -14   9      313.15      311.64     15.94 o 
   4 -14   9       63.06       81.76      8.27 o 
   5 -14   9        0.96        5.21      5.60 o 
   6 -14   9        2.54       11.87      8.06 o 
  -6 -13   9       73.98       72.06     10.31 o 
  -5 -13   9      310.79      336.48     25.95 o 
  -4 -13   9     1224.44     1222.72     61.22 o 
  -3 -13   9       72.21       75.30     15.01 o 
  -2 -13   9       53.11       48.84     12.89 o 
  -1 -13   9       49.20       37.23     11.96 o 
   0 -13   9      491.20      488.53     33.75 o 
   1 -13   9      836.29      774.38     26.80 o 
   2 -13   9      187.97      179.69      7.81 o 
   3 -13   9      821.13      838.02     15.83 o 
   4 -13   9      156.73      147.59      7.70 o 
   5 -13   9      101.29      112.91      7.48 o 
   6 -13   9      442.70      472.63     19.21 o 
   7 -13   9       12.90       22.16      6.74 o 
  -7 -12   9      139.90      178.59     22.13 o 
  -6 -12   9       23.13       19.42     13.74 o 
  -5 -12   9       89.13       93.28     27.81 o 
  -4 -12   9      863.97      924.82     35.19 o 
  -3 -12   9      257.03      227.09     19.42 o 
  -2 -12   9       59.42       65.72     21.37 o 
  -1 -12   9      100.87       94.04     13.74 o 
   0 -12   9      945.60      943.30     16.91 o 
   1 -12   9       20.60       25.04      6.44 o 
   2 -12   9      311.46      321.46      8.87 o 
   3 -12   9      116.35      155.67     10.88 o 
   4 -12   9       12.63        6.30      3.30 o 
   5 -12   9      106.29      103.61      6.24 o 
   6 -12   9      425.53      412.88     17.03 o 
   7 -12   9      341.54      377.07     14.03 o 
  -8 -11   9       81.82       64.19     28.66 o 
  -7 -11   9      713.45      838.83     55.54 o 
  -6 -11   9      312.91      315.45     36.12 o 
  -5 -11   9      465.53      489.88     26.97 o 
  -4 -11   9      460.80      422.30     23.74 o 
  -3 -11   9      303.66      284.50     19.50 o 
  -2 -11   9      236.47      208.98      5.55 o 
  -1 -11   9       53.75       42.31      8.54 o 
   0 -11   9      213.63      178.53     16.48 o 
   1 -11   9     1786.46     1894.25     25.03 o 
   2 -11   9      312.33      314.42      9.50 o 
   3 -11   9        9.05        5.62      3.86 o 
   4 -11   9        2.09        5.34      3.21 o 
   5 -11   9        1.85        5.32      3.11 o 
   6 -11   9       17.70       10.92      2.76 o 
   7 -11   9      101.65       95.52     20.90 o 
  -9 -10   9       37.00       41.21     15.26 o 
  -8 -10   9      600.62      601.82     30.87 o 
  -7 -10   9        0.10        4.41     10.01 o 
  -6 -10   9      102.23      107.10     16.54 o 
  -5 -10   9      744.23      758.95     31.21 o 
  -4 -10   9       40.43       30.78     11.87 o 
  -3 -10   9      195.21      198.30      8.95 o 
  -2 -10   9        4.24        3.15      1.56 o 
  -1 -10   9      329.59      280.15      9.63 o 
   0 -10   9      808.07      817.47     11.43 o 
   1 -10   9      779.58      847.15     15.37 o 
   2 -10   9      886.80      902.91     12.77 o 
   3 -10   9     2513.74     2676.46     32.03 o 
   4 -10   9      278.89      298.74      8.66 o 
   5 -10   9      142.31      153.39      6.71 o 
   6 -10   9      287.21      270.46      6.82 o 
   7 -10   9       53.34       43.34      5.41 o 
   8 -10   9        0.63        0.00      7.04 o 
 -10  -9   9       18.15        1.02      9.33 o 
  -9  -9   9       20.01        0.59      8.56 o 
  -8  -9   9      215.33      207.16     20.27 o 
  -7  -9   9       47.77       36.97     13.14 o 
  -6  -9   9      123.92      114.05     15.94 o 
  -5  -9   9      130.79      123.81     25.61 o 
  -4  -9   9      845.73      905.21     21.78 o 
  -3  -9   9       98.80      103.81      4.01 o 
  -2  -9   9       73.68       62.66      4.09 o 
  -1  -9   9       61.09       71.32      4.82 o 
   0  -9   9     3174.72     3396.52     38.19 o 
   1  -9   9      152.16      168.24      9.46 o 
   2  -9   9      214.59      223.68      6.78 o 
   3  -9   9        2.31        5.18      3.81 o 
   4  -9   9      170.72      179.61      6.27 o 
   5  -9   9       60.40       84.18      4.88 o 
   6  -9   9      326.80      355.08      7.25 o 
   7  -9   9       79.52       98.47      6.40 o 
   8  -9   9        0.14        0.00     11.62 o 
 -10  -8   9        0.65        0.00     17.72 o 
  -9  -8   9      122.51       93.45     25.61 o 
  -8  -8   9       69.71       70.64     23.40 o 
  -7  -8   9      541.73      573.92     39.26 o 
  -6  -8   9       82.79       78.02     14.33 o 
  -5  -8   9     1390.08     1369.68     42.19 o 
  -4  -8   9        7.34        4.48      2.02 o 
  -3  -8   9      146.12      132.61      4.86 o 
  -2  -8   9      835.61      883.41     11.79 o 
  -1  -8   9        6.77        5.81      3.20 o 
   0  -8   9      693.80      755.56     10.71 o 
   1  -8   9     1066.78     1126.45     16.85 o 
   2  -8   9      160.20      141.87      5.40 o 
   3  -8   9      392.92      381.06      9.52 o 
   4  -8   9      120.54      143.87      5.13 o 
   5  -8   9      206.37      186.32      5.68 o 
   6  -8   9       69.19       65.25      4.16 o 
   7  -8   9       26.08       24.69      4.81 o 
   8  -8   9      139.49      142.51     19.38 o 
 -11  -7   9      111.30        3.90     10.26 o 
 -10  -7   9       14.84        6.19      6.28 o 
  -9  -7   9      143.75      116.82     27.43 o 
  -8  -7   9      606.17      504.63     75.81 o 
  -7  -7   9        7.64        3.83      2.29 o 
  -6  -7   9       29.89       22.38     11.36 o 
  -5  -7   9      879.17      871.66     20.03 o 
  -4  -7   9       30.42       39.91      7.62 o 
  -3  -7   9      123.19      144.17      4.22 o 
  -2  -7   9     2004.55     2112.63     37.51 o 
  -1  -7   9      241.82      227.15      6.03 o 
   0  -7   9      348.20      414.02      7.78 o 
   1  -7   9      868.13      852.44     14.64 o 
   2  -7   9        7.20        2.72      2.68 o 
   3  -7   9       13.61       17.43      3.39 o 
   4  -7   9        3.36        5.23      2.77 o 
   5  -7   9      537.76      502.07      8.58 o 
   6  -7   9       37.43       40.74      3.70 o 
   7  -7   9        1.72        1.54      2.13 o 
   8  -7   9      131.72      104.43      7.26 o 
 -11  -6   9      270.69      215.66     31.46 o 
 -10  -6   9       32.00       20.11      7.21 o 
  -9  -6   9      188.75      139.09     16.79 o 
  -8  -6   9     1592.84     1337.31    191.82 o 
  -7  -6   9      451.89      429.11     30.06 o 
  -6  -6   9       45.05       64.86      8.42 o 
  -5  -6   9       20.42       10.31      7.52 o 
  -4  -6   9     1112.65     1208.82     36.12 o 
  -3  -6   9      542.52      616.34     15.63 o 
  -2  -6   9       13.86       43.17      7.14 o 
  -1  -6   9      505.42      559.46     10.44 o 
   0  -6   9     2691.62     2625.52     28.79 o 
   1  -6   9        3.28        7.99      3.21 o 
   2  -6   9      709.06      720.92     12.79 o 
   3  -6   9       13.01       10.17      3.17 o 
   4  -6   9     1565.49     1554.85     28.11 o 
   5  -6   9       11.43       20.12      3.31 o 
   6  -6   9      359.36      381.21      7.57 o 
   7  -6   9      143.97      139.47     10.52 o 
   8  -6   9       27.27       27.08      4.11 o 
 -12  -5   9        1.99        5.94      5.05 o 
 -11  -5   9      107.68      109.27     15.94 o 
 -10  -5   9        5.54        3.63      2.58 o 
  -9  -5   9        8.03        9.73      2.67 o 
  -8  -5   9       82.46       65.71      3.37 o 
  -7  -5   9     1172.97     1181.20     32.90 o 
  -6  -5   9      373.31      372.87     20.39 o 
  -5  -5   9       10.54       18.20      8.90 o 
  -4  -5   9       18.38       17.14      7.70 o 
  -3  -5   9      339.63      371.98     14.92 o 
  -2  -5   9     1828.58     1904.71     32.70 o 
  -1  -5   9       57.84       72.31      8.77 o 
   0  -5   9     1047.32     1170.50     19.03 o 
   1  -5   9      520.57      618.26     11.23 o 
   2  -5   9     1323.06     1307.67     15.69 o 
   3  -5   9       25.70       18.57      4.59 o 
   4  -5   9     1299.73     1335.26     16.24 o 
   5  -5   9      555.45      544.68     11.79 o 
   6  -5   9        3.79        5.46      4.56 o 
   7  -5   9      167.54      150.82      7.75 o 
   8  -5   9      432.43      438.45     30.15 o 
 -12  -4   9      194.74      177.82     28.75 o 
 -11  -4   9       94.69       86.05      5.36 o 
 -10  -4   9        0.94        6.37      7.67 o 
  -9  -4   9      265.59      201.80     15.68 o 
  -8  -4   9     1296.70     1304.79     25.41 o 
  -7  -4   9       58.18       65.77      8.14 o 
  -6  -4   9      746.50      806.61     21.20 o 
  -5  -4   9      196.43      197.51     15.94 o 
  -4  -4   9      635.50      647.51     15.61 o 
  -3  -4   9      636.87      674.89     16.22 o 
  -2  -4   9     2086.17     2151.51     31.03 o 
  -1  -4   9      137.83      136.49     15.09 o 
   0  -4   9        6.10        4.03      2.85 o 
   1  -4   9     2955.15     2710.49     31.62 o 
   2  -4   9       58.14       71.79      5.87 o 
   3  -4   9       18.98       30.66      5.37 o 
   4  -4   9       92.46      109.50      5.55 o 
   5  -4   9     1341.91     1331.53     17.99 o 
   6  -4   9       86.88       84.30      8.56 o 
   7  -4   9        1.31        4.24      3.06 o 
   8  -4   9      176.76      140.11     11.76 o 
 -12  -3   9      146.35      136.70     10.51 o 
 -11  -3   9      798.45      727.75     50.54 o 
 -10  -3   9      130.35      114.87      9.91 o 
  -9  -3   9      956.70     1024.29     24.97 o 
  -8  -3   9     1612.00     1600.29     27.88 o 
  -7  -3   9     1162.04     1141.49     30.18 o 
  -6  -3   9      324.26      314.73     12.05 o 
  -5  -3   9       49.10       53.58      7.42 o 
  -4  -3   9      237.81      211.45     12.35 o 
  -3  -3   9      283.52      266.99     12.66 o 
  -2  -3   9       14.36       22.98      6.96 o 
  -1  -3   9        5.83       10.93      5.84 o 
   0  -3   9      529.28      442.28     11.63 o 
   1  -3   9      135.93      119.46      5.40 o 
   2  -3   9      849.48      909.39     12.54 o 
   3  -3   9       68.57       85.44      4.87 o 
   4  -3   9     1786.40     1804.15     39.40 o 
   5  -3   9       54.01       56.46      5.55 o 
   6  -3   9       37.40       35.42      4.39 o 
   7  -3   9      170.18      168.94      8.55 o 
 -13  -2   9       97.10       78.61     12.76 o 
 -12  -2   9       10.52       13.52      4.69 o 
 -11  -2   9        8.57        7.33      5.13 o 
 -10  -2   9       99.15      102.67     11.12 o 
  -9  -2   9        3.83        0.00      7.08 o 
  -8  -2   9       24.75       23.85      6.22 o 
  -7  -2   9      503.55      539.93     24.13 o 
  -6  -2   9      290.91      263.06     11.11 o 
  -5  -2   9       47.78       46.84      7.07 o 
  -4  -2   9       70.18      101.73      9.85 o 
  -3  -2   9     1425.45     1375.28     22.42 o 
  -2  -2   9      230.82      238.96      9.80 o 
  -1  -2   9      786.49      763.23     15.34 o 
   0  -2   9       35.11       51.40      7.72 o 
   1  -2   9      878.02      955.72     16.83 o 
   2  -2   9      335.71      288.49      8.19 o 
   3  -2   9      234.54      258.45      8.28 o 
   4  -2   9     1035.17      937.55     16.09 o 
   5  -2   9        5.76        7.90      4.76 o 
   6  -2   9        1.27        0.00      3.06 o 
   7  -2   9       10.76       11.31      3.87 o 
 -13  -1   9        4.41        7.86      5.81 o 
 -12  -1   9      232.32      235.73     24.13 o 
 -11  -1   9       30.73       19.20      4.12 o 
 -10  -1   9      248.38      264.15     12.39 o 
  -9  -1   9        9.01        9.92      5.21 o 
  -8  -1   9       10.03       27.06      6.10 o 
  -7  -1   9       16.57       16.95      5.73 o 
  -6  -1   9      342.93      341.18     14.11 o 
  -5  -1   9      329.06      303.39     13.60 o 
  -4  -1   9     1820.04     1651.95     25.84 o 
  -3  -1   9     1167.07     1062.42     19.25 o 
  -2  -1   9     1680.19     1627.40     28.12 o 
  -1  -1   9      811.43      743.84     17.74 o 
   0  -1   9      648.09      698.73     14.16 o 
   1  -1   9      946.16      822.76     17.06 o 
   2  -1   9        3.29        8.04      3.35 o 
   3  -1   9      383.41      351.75      9.34 o 
   4  -1   9       29.60       37.56      4.92 o 
   5  -1   9      104.29      111.13      6.47 o 
   6  -1   9       28.95       35.62      5.21 o 
   7  -1   9      151.91      122.09     16.25 o 
 -13   0   9        5.10        1.22      3.54 o 
 -12   0   9       31.91       14.90      4.60 o 
 -11   0   9      419.91      417.20     17.41 o 
 -10   0   9       68.47       98.71      7.28 o 
  -9   0   9        2.41        6.28      4.68 o 
  -8   0   9      688.29      640.65     17.27 o 
  -7   0   9     3909.57     4014.85     53.45 o 
  -6   0   9     1088.97     1121.38     22.93 o 
  -5   0   9      247.44      246.96     10.32 o 
  -4   0   9     4802.74     4782.73     61.05 o 
  -3   0   9     1823.28     1633.29     24.94 o 
  -2   0   9       48.88       41.94      7.63 o 
  -1   0   9      230.86      256.16      9.34 o 
   0   0   9      915.88      836.19     15.71 o 
   1   0   9      109.24      101.27      6.97 o 
   2   0   9      173.27      201.27      6.78 o 
   3   0   9      271.16      312.36      9.53 o 
   4   0   9      320.60      320.83      9.82 o 
   5   0   9      282.79      270.62      8.42 o 
   6   0   9      189.60      192.37      7.74 o 
 -13   1   9      118.41      108.14     18.06 o 
 -12   1   9      453.50      449.37     26.33 o 
 -11   1   9      269.86      272.74     20.32 o 
 -10   1   9      153.47      127.47     11.66 o 
  -9   1   9      647.49      640.72     14.03 o 
  -8   1   9        9.58       14.08      6.12 o 
  -7   1   9     3307.52     3358.25     44.68 o 
  -6   1   9       50.82       56.86      8.43 o 
  -5   1   9      913.66      848.42     19.97 o 
  -4   1   9      669.02      667.85     14.71 o 
  -3   1   9     1319.30     1202.75     20.30 o 
  -2   1   9      102.10      125.89      7.62 o 
  -1   1   9       19.22       27.99      5.52 o 
   0   1   9     1277.03     1345.87     21.57 o 
   1   1   9      602.51      661.74     14.92 o 
   2   1   9       10.67       10.92      5.36 o 
   3   1   9       13.52        8.76      4.27 o 
   4   1   9     1359.88     1336.43     20.87 o 
   5   1   9       12.16       14.95      4.92 o 
   6   1   9      140.08      127.38      9.56 o 
 -13   2   9       19.79        8.69     10.43 o 
 -12   2   9      810.80      821.93     35.85 o 
 -11   2   9        1.96        9.92      6.72 o 
 -10   2   9       26.76       17.96      5.60 o 
  -9   2   9      558.18      587.37     13.06 o 
  -8   2   9      216.95      197.94     10.42 o 
  -7   2   9      606.34      574.28     32.48 o 
  -6   2   9     1974.61     2077.91     29.60 o 
  -5   2   9       28.57       37.34      5.82 o 
  -4   2   9     1103.58     1060.07     27.47 o 
  -3   2   9      618.16      566.14     13.36 o 
  -2   2   9      986.86      904.81     16.93 o 
  -1   2   9        0.91        2.28      4.11 o 
   0   2   9        3.79       10.10      4.93 o 
   1   2   9      675.86      620.93     14.08 o 
   2   2   9        1.30        6.35      4.68 o 
   3   2   9      767.69      770.88     13.71 o 
   4   2   9      191.56      183.64      7.83 o 
   5   2   9      315.26      300.50     10.64 o 
   6   2   9       20.93       21.12      5.83 o 
 -13   3   9        7.78        5.98      3.39 o 
 -12   3   9        0.53        3.66      3.29 o 
 -11   3   9      561.05      618.00     22.17 o 
 -10   3   9       11.65       17.77      6.95 o 
  -9   3   9      441.87      457.17     10.93 o 
  -8   3   9     1025.84      993.82     17.19 o 
  -7   3   9     1738.81     1818.89     29.02 o 
  -6   3   9      568.52      556.72     12.88 o 
  -5   3   9       81.64       79.65      6.54 o 
  -4   3   9     2511.37     2428.49     33.91 o 
  -3   3   9       36.07       34.95      7.47 o 
  -2   3   9       51.27       33.70      7.48 o 
  -1   3   9     1236.29     1277.18     24.20 o 
   0   3   9      242.17      248.37      9.90 o 
   1   3   9      452.30      438.65     12.61 o 
   2   3   9      480.05      450.05     15.07 o 
   3   3   9      682.47      623.45     13.71 o 
   4   3   9      309.20      346.00     10.00 o 
   5   3   9        4.49        9.31      5.83 o 
 -13   4   9      119.19      109.89     11.51 o 
 -12   4   9      473.36      435.82     17.14 o 
 -11   4   9       27.02       47.49      6.19 o 
 -10   4   9      110.78      106.83      6.85 o 
  -9   4   9        3.36        0.72      2.91 o 
  -8   4   9       85.29      112.04      6.52 o 
  -7   4   9     1042.16     1032.14     19.68 o 
  -6   4   9       48.52       49.84      5.66 o 
  -5   4   9      146.98      164.99      8.11 o 
  -4   4   9        3.37        4.16      4.16 o 
  -3   4   9      598.96      575.17     13.34 o 
  -2   4   9       56.19       85.45     11.44 o 
  -1   4   9      158.02      175.72      8.96 o 
   0   4   9     1018.54      973.30     52.28 o 
   1   4   9      426.03      416.41     12.96 o 
   2   4   9       18.11        9.58      6.91 o 
   3   4   9        7.15        9.30      5.00 o 
   4   4   9      359.97      357.55     10.70 o 
 -13   5   9       24.63       26.71      9.37 o 
 -12   5   9      851.90      861.79     15.38 o 
 -11   5   9       44.55       59.02      7.41 o 
 -10   5   9       94.90      112.92      9.15 o 
  -9   5   9       20.62       22.85      4.34 o 
  -8   5   9      111.71      113.78      6.45 o 
  -7   5   9        0.79        0.00      5.15 o 
  -6   5   9       26.53       33.92      6.05 o 
  -5   5   9       81.76       80.14      8.51 o 
  -4   5   9       14.12        8.46      5.07 o 
  -3   5   9      198.11      170.89      8.54 o 
  -2   5   9       63.82       55.09     10.18 o 
  -1   5   9        7.63       10.02      6.13 o 
   0   5   9      886.29      935.58     29.85 o 
   1   5   9      855.29      904.48     23.36 o 
   2   5   9        7.42       16.28      6.27 o 
   3   5   9       30.51       42.42      5.91 o 
   4   5   9       41.48       23.15      5.61 o 
 -12   6   9       73.86       69.89      7.95 o 
 -11   6   9      113.44      122.74      6.52 o 
 -10   6   9       94.08       81.62      6.21 o 
  -9   6   9       62.21       79.01      5.74 o 
  -8   6   9      179.10      210.06      9.93 o 
  -7   6   9      409.41      484.57     13.23 o 
  -6   6   9        1.39        2.77      3.87 o 
  -5   6   9      170.92      161.68      8.22 o 
  -4   6   9      131.34      123.38      7.87 o 
  -3   6   9        7.52       17.31      5.49 o 
  -2   6   9       13.84       13.56      5.58 o 
  -1   6   9      671.45      711.04     27.18 o 
   0   6   9        4.50       12.84      6.74 o 
   1   6   9      283.51      283.07     15.82 o 
   2   6   9       48.43       40.26      7.76 o 
   3   6   9       19.29       10.10      5.01 o 
 -12   7   9      260.09      222.73      9.67 o 
 -11   7   9        0.68        3.57      4.99 o 
 -10   7   9      328.42      377.67     11.28 o 
  -9   7   9       98.23      107.55      8.06 o 
  -8   7   9        1.07        0.00      5.30 o 
  -7   7   9     2246.25     2308.00     33.61 o 
  -6   7   9      363.93      370.83     10.97 o 
  -5   7   9       29.57       25.49      5.55 o 
  -4   7   9      169.63      147.86     14.12 o 
  -3   7   9     1576.57     1493.00     26.11 o 
  -2   7   9      317.15      321.94     16.66 o 
  -1   7   9       35.42       44.34      7.58 o 
   0   7   9      109.01      104.56      9.47 o 
   1   7   9      121.84      121.47     10.06 o 
   2   7   9       21.06       28.49     11.07 o 
 -11   8   9       10.20       10.73      3.45 o 
 -10   8   9      193.50      222.21     10.05 o 
  -9   8   9      162.75      162.58      7.36 o 
  -8   8   9      241.42      267.91      9.11 o 
  -7   8   9        2.48        0.00      4.96 o 
  -6   8   9      250.83      269.30      9.96 o 
  -5   8   9      265.47      257.66     10.38 o 
  -4   8   9       48.25       55.66      7.12 o 
  -3   8   9      361.72      312.16     14.93 o 
  -2   8   9      310.17      267.04     11.92 o 
  -1   8   9       77.28       80.83     11.19 o 
   0   8   9        8.81       10.77      6.56 o 
   1   8   9      430.31      447.84     25.52 o 
 -10   9   9       80.38       83.09      5.96 o 
  -9   9   9      367.59      350.25     10.39 o 
  -8   9   9      254.54      284.98     10.90 o 
  -7   9   9      578.64      650.59     15.35 o 
  -6   9   9       32.14       26.36      5.91 o 
  -5   9   9       55.25       46.70     10.71 o 
  -4   9   9      234.96      210.71     10.55 o 
  -3   9   9       19.39       18.60      7.41 o 
  -2   9   9       26.87       30.86      7.58 o 
  -1   9   9       47.94       58.82      8.90 o 
  -9  10   9        3.46        4.33      3.98 o 
  -8  10   9       35.54       37.97      5.98 o 
  -7  10   9      575.82      610.83     15.16 o 
  -6  10   9      135.23      115.97      8.47 o 
  -5  10   9        0.24        1.51      5.72 o 
  -4  10   9      227.26      254.94     11.92 o 
  -3  10   9      150.25      180.84     11.31 o 
  -2  10   9       52.17       48.53     10.67 o 
  -1 -16  10       22.55        0.00      8.90 o 
   0 -16  10       36.91        0.00     13.57 o 
   1 -16  10       31.89       21.71     10.85 o 
   2 -16  10       25.55       10.52      8.99 o 
  -3 -15  10        4.81       16.96     12.89 o 
  -2 -15  10       47.41       39.94     14.33 o 
  -1 -15  10        5.26        0.51      7.89 o 
   0 -15  10      333.19      365.99     22.13 o 
   1 -15  10      634.10      602.33     37.40 o 
   2 -15  10      101.35       81.24     19.67 o 
   3 -15  10       55.43       43.16     10.01 o 
   4 -15  10       39.92       24.93      8.23 o 
  -5 -14  10       10.18        3.14     11.53 o 
  -4 -14  10      574.51      587.40     31.88 o 
  -3 -14  10       97.13      105.83     27.64 o 
  -2 -14  10        1.67        1.36      8.65 o 
  -1 -14  10       92.59       93.36     24.08 o 
   0 -14  10      214.11      189.10     16.88 o 
   1 -14  10       21.98       16.96      9.50 o 
   2 -14  10       23.28       21.62      9.16 o 
   3 -14  10       59.85       60.21     10.64 o 
   4 -14  10        0.66        0.00      4.75 o 
   5 -14  10        7.31        8.58      5.52 o 
  -6 -13  10      535.80      574.26     34.17 o 
  -5 -13  10      749.73      786.34     36.29 o 
  -4 -13  10        8.66        9.58     18.91 o 
  -3 -13  10      185.45      179.69     19.84 o 
  -2 -13  10       43.80       27.73     12.21 o 
  -1 -13  10       56.01       65.30     13.40 o 
   0 -13  10       29.44       25.75      3.96 o 
   1 -13  10      378.36      388.87     13.89 o 
   2 -13  10       90.19       80.87      6.50 o 
   3 -13  10       86.64       86.11     16.32 o 
   4 -13  10      551.44      539.85     26.67 o 
   5 -13  10     1132.80     1180.53     80.98 o 
   6 -13  10        1.81        2.80      6.78 o 
  -7 -12  10       16.78       12.13     13.31 o 
  -6 -12  10      215.97      252.53     23.49 o 
  -5 -12  10        3.52        0.00     10.43 o 
  -4 -12  10       53.59       41.04     14.33 o 
  -3 -12  10      271.08      255.75     20.95 o 
  -2 -12  10      598.14      572.99     39.18 o 
  -1 -12  10      149.81      131.19     14.16 o 
   0 -12  10      123.38      116.10      5.18 o 
   1 -12  10      752.38      776.46     13.34 o 
   2 -12  10      628.51      623.39     11.09 o 
   3 -12  10        1.89        6.70      3.72 o 
   4 -12  10       29.74       30.34      5.34 o 
   5 -12  10      646.58      697.63     25.86 o 
   6 -12  10       64.76       53.48      5.58 o 
  -8 -11  10      102.29      124.82     19.84 o 
  -7 -11  10      881.36      943.13     39.52 o 
  -6 -11  10       54.75       57.07     25.10 o 
  -5 -11  10      127.68      176.81     20.18 o 
  -4 -11  10      369.05      411.11     25.10 o 
  -3 -11  10      205.66      209.97      6.78 o 
  -2 -11  10      203.87      196.60      6.17 o 
  -1 -11  10      220.00      226.48      8.03 o 
   0 -11  10      557.71      583.35     11.57 o 
   1 -11  10        3.70        6.01      3.87 o 
   2 -11  10      353.04      358.22     10.60 o 
   3 -11  10      256.13      234.57      7.61 o 
   4 -11  10       45.29       72.66      5.40 o 
   5 -11  10        2.90        5.25      3.31 o 
   6 -11  10        1.15        2.42      3.15 o 
   7 -11  10       15.52       18.74      9.24 o 
  -9 -10  10        0.74        8.40     20.01 o 
  -8 -10  10       42.56       15.60     21.45 o 
  -7 -10  10      164.94      180.71     20.27 o 
  -6 -10  10       22.55       22.30     12.72 o 
  -5 -10  10      103.91      105.15     16.71 o 
  -4 -10  10      110.83       79.91      2.57 o 
  -3 -10  10      664.87      649.31     14.91 o 
  -2 -10  10        8.71        5.58      2.06 o 
  -1 -10  10      120.42      115.47      9.02 o 
   0 -10  10      129.39      153.32     10.04 o 
   1 -10  10      241.54      243.88      7.92 o 
   2 -10  10      802.46      815.84     13.71 o 
   3 -10  10       28.82       30.00      4.47 o 
   4 -10  10        1.29        4.25      3.81 o 
   5 -10  10      871.90      920.71     16.75 o 
   6 -10  10        4.31        4.23      2.83 o 
   7 -10  10        7.47        5.88      3.65 o 
 -10  -9  10        5.34        0.85      9.58 o 
  -9  -9  10       18.59       24.76     13.31 o 
  -8  -9  10       15.94       11.19     11.62 o 
  -7  -9  10       37.81       38.16     13.74 o 
  -6  -9  10      158.16      195.29     19.42 o 
  -5  -9  10       81.83       60.56      2.64 o 
  -4  -9  10        9.23        5.79      1.48 o 
  -3  -9  10       39.77       60.09      3.06 o 
  -2  -9  10      153.69      159.27      5.88 o 
  -1  -9  10      327.84      298.43      8.22 o 
   0  -9  10       62.92       65.33      4.36 o 
   1  -9  10       23.01       20.71      3.87 o 
   2  -9  10      962.75      988.96     15.13 o 
   3  -9  10      602.06      597.26     11.25 o 
   4  -9  10      128.09      141.79      6.41 o 
   5  -9  10     1172.57     1205.04     16.75 o 
   6  -9  10      258.13      242.73      7.96 o 
   7  -9  10       30.56       32.43      3.51 o 
 -10  -8  10       96.03       81.24     16.62 o 
  -9  -8  10       23.69       17.47     12.30 o 
  -8  -8  10        6.75        3.39      9.50 o 
  -7  -8  10      209.90      163.10     36.63 o 
  -6  -8  10      168.99      161.35     13.36 o 
  -5  -8  10      230.28      253.20      6.09 o 
  -4  -8  10      187.96      187.47      4.56 o 
  -3  -8  10      263.21      274.56      7.73 o 
  -2  -8  10        2.21        3.10      2.67 o 
  -1  -8  10       36.48       49.69      3.96 o 
   0  -8  10     1613.50     1658.42     21.38 o 
   1  -8  10        1.33        3.68      3.12 o 
   2  -8  10     2455.72     2583.19     29.93 o 
   3  -8  10       15.12       21.60      3.76 o 
   4  -8  10      284.23      301.99     10.72 o 
   5  -8  10       10.84       11.27      3.86 o 
   6  -8  10      362.90      379.73      8.90 o 
   7  -8  10       49.88       45.92      6.55 o 
 -11  -7  10        0.20        0.00      8.40 o 
 -10  -7  10      253.81      202.04     30.82 o 
  -9  -7  10      328.76      283.26     46.72 o 
  -8  -7  10      142.89      117.75      6.06 o 
  -7  -7  10       72.30       62.12      9.51 o 
  -6  -7  10      656.29      670.79     19.16 o 
  -5  -7  10       96.53       84.56     11.15 o 
  -4  -7  10      359.14      341.61     16.33 o 
  -3  -7  10      380.91      410.98     13.42 o 
  -2  -7  10      598.12      659.30     12.86 o 
  -1  -7  10       59.91       69.01      5.83 o 
   0  -7  10      682.14      719.51     11.33 o 
   1  -7  10      642.38      681.08     11.10 o 
   2  -7  10      242.50      227.34      9.05 o 
   3  -7  10      400.23      399.03      8.28 o 
   4  -7  10       12.14       13.62      4.07 o 
   5  -7  10      434.96      443.21     12.22 o 
   6  -7  10      240.72      236.45      7.15 o 
   7  -7  10       82.61       67.88     12.66 o 
 -11  -6  10      174.04      155.57     19.55 o 
 -10  -6  10       92.27       75.90      9.79 o 
  -9  -6  10     1084.51      881.33    121.35 o 
  -8  -6  10      113.37      102.77     12.52 o 
  -7  -6  10      905.00      968.18     22.88 o 
  -6  -6  10     2108.15     2099.53     36.92 o 
  -5  -6  10      717.32      709.95     18.79 o 
  -4  -6  10      785.57      814.74     19.35 o 
  -3  -6  10      150.09      177.97     10.82 o 
  -2  -6  10      315.79      342.04     13.78 o 
  -1  -6  10      896.62     1018.41     14.03 o 
   0  -6  10      129.05      156.70      7.15 o 
   1  -6  10      245.06      281.17      7.42 o 
   2  -6  10     1142.23     1154.60     16.86 o 
   3  -6  10      161.33      177.42      6.87 o 
   4  -6  10      101.65       94.54      6.65 o 
   5  -6  10      906.87      852.76     14.09 o 
   6  -6  10      274.18      259.62      7.14 o 
   7  -6  10        4.40        4.88      3.02 o 
 -12  -5  10       30.90       13.20      8.61 o 
 -11  -5  10      331.11      304.10     24.93 o 
 -10  -5  10      193.66      148.72     15.52 o 
  -9  -5  10      387.61      337.32     24.63 o 
  -8  -5  10      451.82      438.04     17.51 o 
  -7  -5  10       20.29       25.91      9.10 o 
  -6  -5  10      182.18      188.45     11.51 o 
  -5  -5  10     2187.70     2300.08     40.82 o 
  -4  -5  10      411.59      400.28     14.32 o 
  -3  -5  10      610.18      584.02     16.11 o 
  -2  -5  10       29.10       44.15      7.59 o 
  -1  -5  10      512.29      527.94     14.69 o 
   0  -5  10      281.74      272.88      8.20 o 
   1  -5  10      311.18      295.28     12.02 o 
   2  -5  10     3685.17     3768.36     41.85 o 
   3  -5  10        1.73        6.74      4.45 o 
   4  -5  10      429.28      418.61     13.74 o 
   5  -5  10        0.73        3.18      3.17 o 
   6  -5  10      322.64      300.32      7.80 o 
   7  -5  10      205.51      190.46      9.17 o 
 -12  -4  10       41.21       28.24      4.65 o 
 -11  -4  10       22.58       21.10      4.54 o 
 -10  -4  10     1501.21     1347.41     70.81 o 
  -9  -4  10      542.93      508.51     17.64 o 
  -8  -4  10      422.56      434.11     16.54 o 
  -7  -4  10      207.69      203.78     13.44 o 
  -6  -4  10     1342.61     1346.35     31.84 o 
  -5  -4  10       45.65       46.59     13.30 o 
  -4  -4  10       66.72       54.35     10.12 o 
  -3  -4  10     1082.68     1071.72     24.79 o 
  -2  -4  10      203.44      151.42     14.12 o 
  -1  -4  10      236.66      270.60     17.69 o 
   0  -4  10      422.97      463.90     12.91 o 
   1  -4  10     1550.35     1595.66     21.09 o 
   2  -4  10      875.66      736.37     16.33 o 
   3  -4  10      298.49      301.57      7.76 o 
   4  -4  10       81.29       76.51      6.51 o 
   5  -4  10      297.58      304.58      8.69 o 
   6  -4  10        3.04        6.61      4.75 o 
   7  -4  10       48.67       47.23      5.89 o 
 -12  -3  10        6.13       12.43      5.05 o 
 -11  -3  10      223.68      225.49     40.11 o 
 -10  -3  10        1.68        2.09      3.03 o 
  -9  -3  10      344.96      335.99     13.14 o 
  -8  -3  10       62.10       42.56      7.72 o 
  -7  -3  10      768.90      862.60     22.43 o 
  -6  -3  10     2364.57     2238.72     39.59 o 
  -5  -3  10      543.26      538.56     20.31 o 
  -4  -3  10       62.79       50.24      9.60 o 
  -3  -3  10      114.37      160.90     14.37 o 
  -2  -3  10      309.70      274.77     21.50 o 
  -1  -3  10      670.84      638.96     15.29 o 
   0  -3  10      205.11      246.24     11.41 o 
   1  -3  10      229.91      177.49      6.74 o 
   2  -3  10       20.51       16.92      4.19 o 
   3  -3  10        1.29        0.79      2.83 o 
   4  -3  10      160.24      141.23      7.45 o 
   5  -3  10      131.07      152.81      7.40 o 
   6  -3  10       18.66       12.62      4.62 o 
   7  -3  10        1.10        4.34      4.99 o 
 -12  -2  10       84.79       72.41      6.75 o 
 -11  -2  10       95.92       89.86      5.82 o 
 -10  -2  10      116.39      129.41     14.62 o 
  -9  -2  10      192.59      155.30      9.76 o 
  -8  -2  10       15.16       41.36      7.37 o 
  -7  -2  10       16.85       15.68      7.59 o 
  -6  -2  10       61.36       70.96      8.66 o 
  -5  -2  10     3201.21     3163.91     45.30 o 
  -4  -2  10       94.07      110.02     10.13 o 
  -3  -2  10      798.02      688.58     16.61 o 
  -2  -2  10      203.34      180.96      9.75 o 
  -1  -2  10      557.42      545.80     14.00 o 
   0  -2  10       48.82       30.15      6.72 o 
   1  -2  10      116.57       96.84      9.29 o 
   2  -2  10      451.85      461.74     11.58 o 
   3  -2  10      166.58      198.79     11.52 o 
   4  -2  10      445.13      420.16     10.85 o 
   5  -2  10        5.78       11.62      4.91 o 
   6  -2  10       79.00       76.87     11.10 o 
 -13  -1  10        1.45        2.14      4.11 o 
 -12  -1  10        4.20        0.00      3.83 o 
 -11  -1  10        5.45       12.05      4.09 o 
 -10  -1  10      406.93      426.37     19.62 o 
  -9  -1  10       79.24      105.47      8.36 o 
  -8  -1  10       44.20       42.91      7.19 o 
  -7  -1  10      148.84      204.29     12.62 o 
  -6  -1  10      433.33      420.63     16.14 o 
  -5  -1  10       38.40       35.21      7.27 o 
  -4  -1  10       31.78       25.92      6.76 o 
  -3  -1  10     2114.26     2026.91     31.18 o 
  -2  -1  10     1924.38     1939.29     29.78 o 
  -1  -1  10       15.64       16.02      5.51 o 
   0  -1  10       19.18       25.74      6.41 o 
   1  -1  10        5.83       12.45      6.55 o 
   2  -1  10        3.19        0.98      4.08 o 
   3  -1  10      100.19       89.22      7.74 o 
   4  -1  10      271.29      284.46     11.98 o 
   5  -1  10      171.65      194.86      7.83 o 
   6  -1  10       99.62       98.44      6.68 o 
 -13   0  10       38.58        8.89     12.64 o 
 -12   0  10       29.86       36.98      5.72 o 
 -11   0  10      179.57      182.78     12.85 o 
 -10   0  10      244.57      235.45     10.21 o 
  -9   0  10      449.10      500.15     14.12 o 
  -8   0  10       16.38       37.52      8.06 o 
  -7   0  10       68.31       74.79      9.61 o 
  -6   0  10     1842.05     1759.07     32.18 o 
  -5   0  10     2550.35     2476.61     40.24 o 
  -4   0  10       45.18       47.64      7.21 o 
  -3   0  10        9.29       20.43      6.14 o 
  -2   0  10     2201.43     2081.22     31.23 o 
  -1   0  10      406.14      365.68     11.89 o 
   0   0  10       35.57       48.68      7.41 o 
   1   0  10      926.69      818.68     20.06 o 
   2   0  10      287.24      272.83      9.46 o 
   3   0  10       16.50       14.75      5.65 o 
   4   0  10      132.12      124.32      7.45 o 
   5   0  10      362.30      369.93     10.32 o 
   6   0  10       99.81      114.46     11.39 o 
 -13   1  10        0.48        0.00      3.13 o 
 -12   1  10      134.72      124.09      8.30 o 
 -11   1  10      626.22      676.18     15.32 o 
 -10   1  10     1341.87     1476.23     26.88 o 
  -9   1  10        0.69        0.00      5.42 o 
  -8   1  10        3.65       13.38      5.56 o 
  -7   1  10      786.22      805.75     20.43 o 
  -6   1  10       11.67       21.87      6.17 o 
  -5   1  10     1979.92     1850.25     28.87 o 
  -4   1  10      246.78      227.30     10.07 o 
  -3   1  10      192.20      149.74     11.20 o 
  -2   1  10      952.32      916.99     30.57 o 
  -1   1  10      693.10      745.11     19.42 o 
   0   1  10      332.72      318.87     13.96 o 
   1   1  10       81.90       86.27      8.71 o 
   2   1  10      584.29      623.36     15.22 o 
   3   1  10     1620.65     1608.63     24.33 o 
   4   1  10      241.52      233.92     11.56 o 
   5   1  10        1.68        0.00      4.71 o 
 -13   2  10       59.68       46.27     15.08 o 
 -12   2  10       61.96       62.12      7.34 o 
 -11   2  10      144.04      153.76     26.92 o 
 -10   2  10      942.28      987.03     28.58 o 
  -9   2  10        2.86       10.60      4.90 o 
  -8   2  10     1169.25     1119.85     20.15 o 
  -7   2  10      939.38      872.05     17.44 o 
  -6   2  10     1720.59     1591.16     28.95 o 
  -5   2  10       18.01       16.39      5.64 o 
  -4   2  10      379.55      400.97     12.17 o 
  -3   2  10      143.52      145.23     12.21 o 
  -2   2  10     1233.87     1270.56     30.27 o 
  -1   2  10       41.24       40.77      8.56 o 
   0   2  10       16.49       21.71      5.94 o 
   1   2  10      356.69      323.53     11.75 o 
   2   2  10        5.48        5.27      5.66 o 
   3   2  10      461.29      469.34     14.17 o 
   4   2  10      118.65      127.97      9.48 o 
   5   2  10      305.26      346.74     13.57 o 
 -13   3  10      189.89      208.01     11.01 o 
 -12   3  10      102.80       86.45      7.64 o 
 -11   3  10      233.05      262.81     13.47 o 
 -10   3  10       13.97        9.35      4.39 o 
  -9   3  10      484.90      536.01     16.58 o 
  -8   3  10       73.91       97.79      9.30 o 
  -7   3  10        0.64        8.88      8.10 o 
  -6   3  10      549.86      535.81     13.43 o 
  -5   3  10      108.66      124.50     10.51 o 
  -4   3  10       43.32       38.41      6.45 o 
  -3   3  10      128.60      146.30     10.26 o 
  -2   3  10      637.96      587.79     16.39 o 
  -1   3  10       18.52       15.15      7.59 o 
   0   3  10      302.25      316.43     18.83 o 
   1   3  10      423.55      406.48     13.26 o 
   2   3  10      298.95      307.12     13.06 o 
   3   3  10       34.38       40.70      5.85 o 
   4   3  10        5.42        3.86      5.02 o 
 -13   4  10        4.96        0.00      3.36 o 
 -12   4  10      347.83      360.68     11.24 o 
 -11   4  10      123.08      126.62     12.17 o 
 -10   4  10      707.31      700.37     14.23 o 
  -9   4  10       68.69       51.40      7.40 o 
  -8   4  10      424.26      470.19     12.06 o 
  -7   4  10      210.11      200.92     13.69 o 
  -6   4  10       96.91      101.57     13.31 o 
  -5   4  10     1088.25     1070.22     23.02 o 
  -4   4  10       74.39       86.93      8.45 o 
  -3   4  10      240.63      208.84      9.85 o 
  -2   4  10       55.36       54.57      9.12 o 
  -1   4  10      533.66      539.92     16.72 o 
   0   4  10       41.24       29.59      6.80 o 
   1   4  10        5.76        5.47      5.36 o 
   2   4  10      332.83      337.87     13.32 o 
   3   4  10      618.18      556.27     15.10 o 
 -12   5  10       21.18       25.47      7.01 o 
 -11   5  10      101.47       93.09      8.23 o 
 -10   5  10      596.71      668.44     13.61 o 
  -9   5  10       97.53      117.05      7.92 o 
  -8   5  10      600.04      591.66     13.63 o 
  -7   5  10       14.93       12.68      4.86 o 
  -6   5  10      334.26      347.72     12.69 o 
  -5   5  10      119.15      109.22      8.88 o 
  -4   5  10       11.76       14.90      5.57 o 
  -3   5  10      229.78      243.04     10.46 o 
  -2   5  10      122.60      130.92     21.96 o 
  -1   5  10      533.11      501.19     15.17 o 
   0   5  10      422.50      393.39     17.43 o 
   1   5  10        0.97        9.20      7.79 o 
   2   5  10       72.46       70.40     10.32 o 
 -12   6  10       83.40       93.57      5.95 o 
 -11   6  10      135.26      181.47      7.43 o 
 -10   6  10        3.05        4.14      3.78 o 
  -9   6  10      182.81      187.88      9.71 o 
  -8   6  10        4.43        3.75      5.35 o 
  -7   6  10      143.33      153.70      8.34 o 
  -6   6  10      281.97      278.50     10.54 o 
  -5   6  10      241.10      257.05     10.61 o 
  -4   6  10       45.48       61.19      7.35 o 
  -3   6  10      209.24      231.87     11.11 o 
  -2   6  10      400.34      319.59     15.42 o 
  -1   6  10       40.89       25.01      6.97 o 
   0   6  10      171.46      152.44     10.70 o 
   1   6  10        2.51        9.99     10.60 o 
   2   6  10      115.24      124.66     10.90 o 
 -11   7  10       83.09       96.94      6.28 o 
 -10   7  10      175.34      192.32     11.70 o 
  -9   7  10       75.19       87.93      8.59 o 
  -8   7  10      879.15      906.54     19.55 o 
  -7   7  10       42.35       44.35     10.64 o 
  -6   7  10       84.27       91.99      8.61 o 
  -5   7  10     2052.18     2044.93    104.39 o 
  -4   7  10      139.81      131.14      9.20 o 
  -3   7  10     1230.95     1128.41     25.94 o 
  -2   7  10        1.72        8.19      9.50 o 
  -1   7  10      381.33      355.92     28.28 o 
   0   7  10        1.97        0.00      6.57 o 
 -11   8  10        9.42        5.51      4.91 o 
 -10   8  10      134.78      156.08     13.06 o 
  -9   8  10      175.47      168.13     10.55 o 
  -8   8  10      222.65      230.87      9.71 o 
  -7   8  10      195.21      215.46      9.85 o 
  -6   8  10      499.20      537.09     14.46 o 
  -5   8  10       36.13       31.39      6.63 o 
  -4   8  10       95.72      104.31     10.52 o 
  -3   8  10      217.42      218.01     19.93 o 
  -2   8  10      372.39      373.90     14.89 o 
  -1   8  10      239.74      254.83     20.47 o 
  -9   9  10      365.74      387.10     14.39 o 
  -8   9  10        1.74        2.42      4.77 o 
  -7   9  10        0.25        1.85      4.93 o 
  -6   9  10      381.50      397.96     14.42 o 
  -5   9  10      136.38      138.30     12.18 o 
  -4   9  10        7.60        5.38      6.52 o 
  -3   9  10        5.79        5.84      6.01 o 
  -2   9  10      264.67      260.77     26.63 o 
  -7  10  10        0.61        4.40      5.07 o 
  -6  10  10       13.10       20.54      7.31 o 
  -3 -15  11       22.29       17.64     13.74 o 
  -2 -15  11      207.52      195.97     32.48 o 
  -1 -15  11       16.67        2.37      9.07 o 
   0 -15  11      129.20      158.40     17.55 o 
   1 -15  11       46.76       46.55     12.64 o 
   2 -15  11      255.33      278.56     18.57 o 
   3 -15  11      127.08      132.88     13.82 o 
  -5 -14  11      851.12      889.20     41.72 o 
  -4 -14  11       36.52       21.96     14.42 o 
  -3 -14  11       39.73       43.42     24.25 o 
  -2 -14  11        9.59        1.44      8.90 o 
  -1 -14  11      264.09      275.43     32.22 o 
   0 -14  11      101.95       76.32     13.99 o 
   1 -14  11        2.00        5.71      3.72 o 
   2 -14  11      154.83      133.94      9.63 o 
   3 -14  11       32.42       25.55      6.23 o 
   4 -14  11      194.82      183.52      8.96 o 
  -6 -13  11      560.92      588.17     34.85 o 
  -5 -13  11       16.34       20.27     14.33 o 
  -4 -13  11       66.67       75.98     16.96 o 
  -3 -13  11      207.12      233.79     21.20 o 
  -2 -13  11       12.16       10.18     10.60 o 
  -1 -13  11      761.85      779.81     28.41 o 
   0 -13  11      122.99      112.39     14.16 o 
   1 -13  11       42.43       37.53      5.59 o 
   2 -13  11        1.83        0.00      2.54 o 
   3 -13  11     1234.09     1199.02     18.03 o 
   4 -13  11      687.73      649.65     12.21 o 
   5 -13  11      250.10      232.85     10.41 o 
  -7 -12  11        7.60        2.54     11.53 o 
  -6 -12  11      349.66      314.35     26.54 o 
  -5 -12  11        6.95       14.42     12.72 o 
  -4 -12  11      387.88      402.46     25.86 o 
  -3 -12  11      114.59      106.63      4.42 o 
  -2 -12  11      577.50      600.09     18.50 o 
  -1 -12  11        9.15       13.78      4.53 o 
   0 -12  11     1295.81     1321.74     19.26 o 
   1 -12  11       54.52       49.96      4.64 o 
   2 -12  11      621.75      622.84     12.59 o 
   3 -12  11       31.57       42.26      4.84 o 
   4 -12  11      114.42      107.06      7.45 o 
   5 -12  11        2.34        7.90      4.24 o 
   6 -12  11        0.09        0.00      3.08 o 
  -8 -11  11      132.34      141.02     21.71 o 
  -7 -11  11       63.55       68.52     17.47 o 
  -6 -11  11        0.30        9.41     12.13 o 
  -5 -11  11     1497.09     1577.01     50.46 o 
  -4 -11  11       18.51       25.96      8.78 o 
  -3 -11  11        2.85        0.94      2.53 o 
  -2 -11  11       86.50       68.23      3.74 o 
  -1 -11  11     1276.57     1269.76     47.88 o 
   0 -11  11      921.39      933.87     32.11 o 
   1 -11  11       41.90       50.10      4.66 o 
   2 -11  11      551.72      549.10     10.63 o 
   3 -11  11       22.68       16.53      4.35 o 
   4 -11  11      151.04      160.09      9.74 o 
   5 -11  11        1.32        1.35      3.82 o 
   6 -11  11       19.63       20.01      5.86 o 
  -9 -10  11        0.04        1.95     10.60 o 
  -8 -10  11      104.65      125.08     31.21 o 
  -7 -10  11        1.51        0.00     19.59 o 
  -6 -10  11      419.17      378.37     25.61 o 
  -5 -10  11     1697.62     1708.76     35.96 o 
  -4 -10  11       16.86       13.24      5.37 o 
  -3 -10  11       14.21       14.61      2.41 o 
  -2 -10  11       23.03       17.87      3.48 o 
  -1 -10  11     1098.11     1118.80     16.19 o 
   0 -10  11       11.03        6.98      3.32 o 
   1 -10  11        2.22        7.58      4.18 o 
   2 -10  11       30.93       26.34      7.33 o 
   3 -10  11       63.33       73.09      5.68 o 
   4 -10  11        1.74        5.54      3.71 o 
   5 -10  11        3.33        7.26      3.23 o 
   6 -10  11      165.70      173.04     16.04 o 
  -9  -9  11      304.26      335.13     25.52 o 
  -8  -9  11       56.74       60.29     15.35 o 
  -7  -9  11        0.71        1.78      9.41 o 
  -6  -9  11      476.27      421.52     28.33 o 
  -5  -9  11        9.05        8.15      2.80 o 
  -4  -9  11      500.31      536.84     10.68 o 
  -3  -9  11      184.29      185.75      5.67 o 
  -2  -9  11      516.65      563.72     10.18 o 
  -1  -9  11       39.26       73.96      9.34 o 
   0  -9  11      948.20      989.88     16.91 o 
   1  -9  11       46.82       51.41      6.52 o 
   2  -9  11      224.25      234.31      7.24 o 
   3  -9  11       32.20       25.25      8.06 o 
   4  -9  11      541.14      517.41     10.76 o 
   5  -9  11       91.27      110.55      6.55 o 
   6  -9  11        1.92        2.68      3.22 o 
 -10  -8  11       64.22       71.49     16.28 o 
  -9  -8  11      309.57      282.21     23.40 o 
  -8  -8  11      155.88      128.90     20.56 o 
  -7  -8  11        0.61        3.35      7.84 o 
  -6  -8  11        1.20        8.05      7.07 o 
  -5  -8  11      285.67      294.05     14.73 o 
  -4  -8  11       93.10       92.94      6.09 o 
  -3  -8  11       57.43       41.81      7.47 o 
  -2  -8  11      147.60      180.98      9.95 o 
  -1  -8  11     1546.70     1594.85     20.27 o 
   0  -8  11      296.72      316.73      8.52 o 
   1  -8  11        0.80        5.81      4.64 o 
   2  -8  11      601.95      626.15     11.21 o 
   3  -8  11       88.35       74.89      5.89 o 
   4  -8  11      616.60      603.56     10.89 o 
   5  -8  11       70.33       73.06      6.51 o 
   6  -8  11      236.32      209.71      7.15 o 
 -11  -7  11        5.76        2.29     15.69 o 
 -10  -7  11      239.54      175.64     30.02 o 
  -9  -7  11        0.90        2.67      1.91 o 
  -8  -7  11      746.70      776.32     22.61 o 
  -7  -7  11      309.66      304.52     14.86 o 
  -6  -7  11      860.50      848.68     25.76 o 
  -5  -7  11      811.10      788.60     21.08 o 
  -4  -7  11      486.57      495.84     27.86 o 
  -3  -7  11      310.92      293.34     16.14 o 
  -2  -7  11      747.92      787.82     14.44 o 
  -1  -7  11     1901.34     1967.03     23.67 o 
   0  -7  11      213.66      234.49      8.88 o 
   1  -7  11        4.35        9.79      3.74 o 
   2  -7  11       32.74       34.05      4.53 o 
   3  -7  11      402.64      427.91     10.37 o 
   4  -7  11      339.97      345.22      9.10 o 
   5  -7  11      271.24      267.51      8.21 o 
   6  -7  11      230.15      239.27      9.50 o 
 -11  -6  11      104.04       86.78     48.72 o 
 -10  -6  11       89.95       62.26     14.20 o 
  -9  -6  11     1530.10     1592.66     51.01 o 
  -8  -6  11      130.46      140.06     13.73 o 
  -7  -6  11       71.92       75.88     10.25 o 
  -6  -6  11     2251.24     2255.76     39.60 o 
  -5  -6  11      636.40      676.29     19.84 o 
  -4  -6  11      801.22      759.79     23.13 o 
  -3  -6  11       59.32       62.61     10.98 o 
  -2  -6  11     2888.95     2836.70     47.59 o 
  -1  -6  11        4.12        9.96      3.78 o 
   0  -6  11      399.39      418.31     16.71 o 
   1  -6  11      677.89      726.01     13.18 o 
   2  -6  11      177.34      222.95      7.25 o 
   3  -6  11       64.24       64.93      6.69 o 
   4  -6  11      459.99      447.07      9.67 o 
   5  -6  11      201.85      184.51      6.81 o 
   6  -6  11      200.51      188.75      8.07 o 
 -11  -5  11        1.63        1.67      3.89 o 
 -10  -5  11       20.72        9.12      3.05 o 
  -9  -5  11      583.26      551.40     18.22 o 
  -8  -5  11      384.42      435.14     16.14 o 
  -7  -5  11       24.13       34.16      9.71 o 
  -6  -5  11      959.30      891.72     34.43 o 
  -5  -5  11      177.66      177.18     12.15 o 
  -4  -5  11        7.21        3.14      5.84 o 
  -3  -5  11      157.79      200.87     11.75 o 
  -2  -5  11      153.13      148.21     19.46 o 
  -1  -5  11     1790.44     1842.27     34.46 o 
   0  -5  11       17.15       23.22      4.91 o 
   1  -5  11      557.16      528.94     10.68 o 
   2  -5  11       38.41       47.64      4.90 o 
   3  -5  11      355.83      324.63     10.60 o 
   4  -5  11      736.03      728.24     13.78 o 
   5  -5  11       94.45       85.60     11.02 o 
   6  -5  11      441.82      415.87      9.80 o 
 -12  -4  11      194.11      185.23      8.50 o 
 -11  -4  11       34.58       19.96      5.59 o 
 -10  -4  11      379.48      325.37     16.58 o 
  -9  -4  11      118.65       88.36      9.85 o 
  -8  -4  11       40.88       23.13      7.51 o 
  -7  -4  11       46.55       55.07     10.34 o 
  -6  -4  11        0.33        2.81      5.81 o 
  -5  -4  11      793.37      742.48     18.98 o 
  -4  -4  11       59.31       63.48     10.97 o 
  -3  -4  11      162.85      155.05     11.79 o 
  -2  -4  11      298.82      255.88     12.13 o 
  -1  -4  11     4837.33     4828.26     71.61 o 
   0  -4  11      918.69      818.00     55.20 o 
   1  -4  11       61.00       72.74      6.53 o 
   2  -4  11        9.11       11.18      5.21 o 
   3  -4  11      264.05      281.55      9.52 o 
   4  -4  11       73.15       67.18      5.61 o 
   5  -4  11      120.89      119.97      6.41 o 
   6  -4  11       23.32       17.74      5.31 o 
 -12  -3  11       17.47       14.70      4.54 o 
 -11  -3  11       63.74       55.72      6.35 o 
 -10  -3  11       44.80       57.29     23.87 o 
  -9  -3  11      154.93      200.09     11.52 o 
  -8  -3  11       19.06       20.68      7.13 o 
  -7  -3  11      607.82      651.80     21.29 o 
  -6  -3  11      445.13      389.47     14.54 o 
  -5  -3  11        0.41        7.78      6.51 o 
  -4  -3  11     2324.54     2192.60     39.68 o 
  -3  -3  11      217.05      217.26     14.27 o 
  -2  -3  11     1151.59     1107.62     57.71 o 
  -1  -3  11       18.88       17.95      7.98 o 
   0  -3  11      726.57      712.29     18.45 o 
   1  -3  11       25.98       30.14      4.77 o 
   2  -3  11       16.67        7.36      4.13 o 
   3  -3  11       66.68       55.34      5.41 o 
   4  -3  11      280.71      276.33      9.90 o 
   5  -3  11       10.95       12.06      4.85 o 
   6  -3  11       53.43       53.44      7.15 o 
 -12  -2  11      168.76      176.16     12.60 o 
 -11  -2  11        6.26        9.34      5.92 o 
 -10  -2  11      419.42      449.70     22.07 o 
  -9  -2  11      101.61       94.65     16.45 o 
  -8  -2  11      258.68      330.57     13.22 o 
  -7  -2  11       91.40       77.36     10.95 o 
  -6  -2  11       73.06       69.31      9.11 o 
  -5  -2  11     1732.55     1671.16     29.13 o 
  -4  -2  11       87.44       93.22      9.38 o 
  -3  -2  11      213.77      252.29     14.51 o 
  -2  -2  11      169.69      150.12     20.78 o 
  -1  -2  11      671.93      620.57     19.18 o 
   0  -2  11       65.34       60.82      8.23 o 
   1  -2  11      192.32      166.07     18.08 o 
   2  -2  11        3.12        2.58      3.82 o 
   3  -2  11      196.05      165.57      9.04 o 
   4  -2  11      611.22      615.81     15.92 o 
   5  -2  11      180.98      160.86      8.97 o 
 -12  -1  11       87.32       79.04      7.91 o 
 -11  -1  11      143.01      136.71      9.53 o 
 -10  -1  11       73.04       83.41     10.02 o 
  -9  -1  11       54.88       47.28      9.25 o 
  -8  -1  11       18.51       29.78      7.22 o 
  -7  -1  11      329.78      328.21     13.22 o 
  -6  -1  11      216.92      202.78     18.49 o 
  -5  -1  11      492.15      451.94     14.81 o 
  -4  -1  11     1039.58      997.49     20.98 o 
  -3  -1  11       10.49        2.56      7.25 o 
  -2  -1  11      230.58      221.98     10.79 o 
  -1  -1  11      347.75      319.10     11.60 o 
   0  -1  11      909.57      860.29     18.30 o 
   1  -1  11      509.86      520.55     14.30 o 
   2  -1  11      127.38      104.45      6.57 o 
   3  -1  11      178.63      194.64      8.06 o 
   4  -1  11        0.12        1.13      3.96 o 
   5  -1  11       93.50       70.71      8.48 o 
 -13   0  11      156.91      163.28      9.54 o 
 -12   0  11       22.65        6.58      5.11 o 
 -11   0  11      142.56      148.42     26.54 o 
 -10   0  11      142.69      151.57     11.18 o 
  -9   0  11      546.36      578.40     17.98 o 
  -8   0  11      346.90      372.67     15.81 o 
  -7   0  11      482.31      499.33     15.05 o 
  -6   0  11       91.36      103.26     11.28 o 
  -5   0  11     1199.45     1142.00     27.94 o 
  -4   0  11     2185.54     2143.88     48.63 o 
  -3   0  11       40.90       44.84      7.46 o 
  -2   0  11      940.61      918.64     19.27 o 
  -1   0  11       79.02       65.61      8.66 o 
   0   0  11     2842.15     2885.50     43.14 o 
   1   0  11       63.07       64.62      9.07 o 
   2   0  11        1.22        0.34      3.09 o 
   3   0  11      460.04      426.26     11.63 o 
   4   0  11      727.90      738.08     15.10 o 
   5   0  11      140.38      150.84      9.67 o 
 -13   1  11      111.04      103.55     11.05 o 
 -12   1  11      204.23      220.01     15.60 o 
 -11   1  11      271.61      264.13     16.31 o 
 -10   1  11       88.57       93.74     14.59 o 
  -9   1  11      137.20      142.60     17.17 o 
  -8   1  11     1644.88     1713.44     34.68 o 
  -7   1  11        9.42        8.76      5.67 o 
  -6   1  11       10.74       18.01      6.28 o 
  -5   1  11     3307.35     3218.82     89.38 o 
  -4   1  11       44.89       41.12      7.47 o 
  -3   1  11       16.58       14.28      6.44 o 
  -2   1  11      356.61      274.90     11.49 o 
  -1   1  11      613.72      587.04     15.62 o 
   0   1  11      304.32      285.99     11.59 o 
   1   1  11       18.46       24.21      8.35 o 
   2   1  11       40.47       49.57      6.87 o 
   3   1  11      133.47      138.74     13.33 o 
   4   1  11      379.86      365.81     14.01 o 
 -12   2  11       66.28       71.54     12.38 o 
 -11   2  11      485.90      505.83     15.33 o 
 -10   2  11      144.29      159.94      8.90 o 
  -9   2  11        0.74        0.00      7.50 o 
  -8   2  11     1967.59     2003.46     31.46 o 
  -7   2  11        4.87        8.52      5.62 o 
  -6   2  11       34.85       34.31      6.76 o 
  -5   2  11      177.25      133.05      9.13 o 
  -4   2  11     1148.60     1059.19     21.14 o 
  -3   2  11       86.66       68.46      8.00 o 
  -2   2  11        4.24        6.26      6.74 o 
  -1   2  11       57.67       47.94      7.37 o 
   0   2  11       38.06       29.72      8.86 o 
   1   2  11      511.37      477.52     18.09 o 
   2   2  11        4.44        2.55      4.11 o 
   3   2  11      110.73      121.03      8.94 o 
   4   2  11        1.39        0.00      5.04 o 
 -12   3  11        1.87        9.91      4.59 o 
 -11   3  11      261.84      344.10     29.43 o 
 -10   3  11      128.04      153.46     10.60 o 
  -9   3  11      955.89     1080.33     19.98 o 
  -8   3  11      123.87      131.70      9.93 o 
  -7   3  11       93.13      116.27     10.65 o 
  -6   3  11       72.16       77.20      7.92 o 
  -5   3  11       10.43       13.33      5.80 o 
  -4   3  11      874.86      852.63     31.55 o 
  -3   3  11      119.19      106.09      9.92 o 
  -2   3  11      169.47      208.90     28.45 o 
  -1   3  11      404.68      385.28     19.84 o 
   0   3  11      704.49      668.74     23.19 o 
   1   3  11       16.09       19.28      6.77 o 
   2   3  11        0.00        0.66      3.88 o 
   3   3  11      129.02      128.46      9.59 o 
 -12   4  11       56.54       73.94     13.14 o 
 -11   4  11       96.48       75.56      8.21 o 
 -10   4  11       45.95       37.11      5.80 o 
  -9   4  11       49.59       58.89      6.67 o 
  -8   4  11      241.63      244.52     11.43 o 
  -7   4  11      595.70      637.50     17.36 o 
  -6   4  11      514.69      537.79     16.35 o 
  -5   4  11      615.93      590.22     26.20 o 
  -4   4  11       22.06       19.14      8.22 o 
  -3   4  11      409.57      375.38     13.27 o 
  -2   4  11      181.36      180.38     11.89 o 
  -1   4  11      817.41      750.26     42.31 o 
   0   4  11       63.73       80.05      9.18 o 
   1   4  11       40.74       29.71     10.18 o 
   2   4  11       59.58       49.34     20.07 o 
 -12   5  11       16.56        6.38      4.96 o 
 -11   5  11       90.16       74.88      6.53 o 
 -10   5  11        0.19        2.57      4.41 o 
  -9   5  11      129.10      147.44     10.13 o 
  -8   5  11      900.04      949.88     22.00 o 
  -7   5  11       17.77       17.83      5.76 o 
  -6   5  11        0.58        1.31      4.28 o 
  -5   5  11      669.06      621.39     16.03 o 
  -4   5  11       33.35       38.82      9.17 o 
  -3   5  11       30.81       33.38      9.96 o 
  -2   5  11        2.60        2.68      5.41 o 
  -1   5  11      705.74      708.57     24.63 o 
   0   5  11       38.12       36.94     10.77 o 
   1   5  11        0.46        0.00      5.17 o 
 -11   6  11      129.43      147.66      7.84 o 
 -10   6  11        7.29        6.85      4.50 o 
  -9   6  11       95.14       79.59     11.29 o 
  -8   6  11      323.57      316.60     11.29 o 
  -7   6  11      570.68      593.80     15.33 o 
  -6   6  11      115.78      129.74     18.78 o 
  -5   6  11        1.47        9.04      7.42 o 
  -4   6  11       19.55       18.08      6.54 o 
  -3   6  11        3.74        6.14      5.78 o 
  -2   6  11      164.96      187.01     14.53 o 
  -1   6  11        7.19       12.25      7.86 o 
   0   6  11        9.58        8.45      6.85 o 
 -11   7  11        8.67        8.76      5.11 o 
 -10   7  11        6.41        4.29      4.31 o 
  -9   7  11      482.97      562.79     17.25 o 
  -8   7  11       92.89      108.87      9.04 o 
  -7   7  11      124.84      154.14     12.76 o 
  -6   7  11      348.58      343.03     15.96 o 
  -5   7  11      619.50      616.47     23.57 o 
  -4   7  11       57.37       70.49      9.81 o 
  -3   7  11      146.47      141.37     10.83 o 
  -2   7  11      589.19      569.63     20.84 o 
  -1   7  11      360.74      338.76     15.25 o 
  -9   8  11       62.37       69.87      9.52 o 
  -8   8  11      160.83      219.90     10.29 o 
  -7   8  11      140.24      147.50      9.69 o 
  -6   8  11        0.20        2.17      7.08 o 
  -5   8  11       68.99       56.61      8.19 o 
  -4   8  11       91.69       94.70     15.65 o 
  -3   8  11       19.77       31.76     10.45 o 
  -7   9  11      106.45      102.96      9.13 o 
  -6   9  11       46.31       39.60      7.73 o 
  -2 -15  12        5.36        1.36     15.60 o 
  -1 -15  12       14.30        0.93      8.82 o 
   0 -15  12      263.24      282.64     21.37 o 
   1 -15  12        2.42        0.00      3.52 o 
  -4 -14  12       30.34       45.37     16.62 o 
  -3 -14  12      256.53      265.08     23.66 o 
  -2 -14  12       18.48        2.54      9.84 o 
  -1 -14  12        3.34        2.33      2.83 o 
   0 -14  12       10.00        9.11      3.77 o 
   1 -14  12      453.60      484.70     12.83 o 
   2 -14  12        3.84        0.00      3.69 o 
   3 -14  12      170.96      165.31     13.69 o 
  -6 -13  12       96.61      110.41     21.11 o 
  -5 -13  12       27.03       32.99     15.52 o 
  -4 -13  12      278.56      310.79     25.35 o 
  -3 -13  12      168.79      173.84     20.44 o 
  -2 -13  12       86.23       37.97     28.62 o 
  -1 -13  12      527.98      539.84     10.73 o 
   0 -13  12      137.06      133.49      8.86 o 
   1 -13  12      190.20      200.58      8.98 o 
   2 -13  12       95.76       82.42      8.89 o 
   3 -13  12      708.98      695.79     16.13 o 
   4 -13  12       76.74       53.45      5.95 o 
  -7 -12  12       55.72       49.69     17.89 o 
  -6 -12  12        4.59       10.60     12.89 o 
  -5 -12  12        4.21       12.89     12.72 o 
  -4 -12  12      513.23      398.19     73.18 o 
  -3 -12  12       10.11       18.47      5.18 o 
  -2 -12  12        0.18        1.24      2.55 o 
  -1 -12  12      168.58      165.27      8.31 o 
   0 -12  12      474.87      510.30     10.50 o 
   1 -12  12        0.17        2.51      4.42 o 
   2 -12  12       92.70      100.40      8.12 o 
   3 -12  12        6.86        5.30      3.68 o 
   4 -12  12       41.60       53.09      7.88 o 
   5 -12  12      186.87      196.96     11.45 o 
  -8 -11  12       33.40       52.41     17.47 o 
  -7 -11  12      242.16      250.58     24.68 o 
  -6 -11  12      217.87      204.62     22.47 o 
  -5 -11  12      204.43      203.42     20.44 o 
  -4 -11  12        0.95        4.11      2.67 o 
  -3 -11  12      260.62      289.18     15.83 o 
  -2 -11  12        2.42        4.18      2.68 o 
  -1 -11  12       18.60       10.99      3.25 o 
   0 -11  12       54.15       51.62      4.75 o 
   1 -11  12      300.44      322.77      9.31 o 
   2 -11  12      182.70      197.43     12.69 o 
   3 -11  12      134.69      147.08      6.70 o 
   4 -11  12      522.44      554.37     12.51 o 
   5 -11  12       16.50       15.34      4.26 o 
  -9 -10  12       32.11       42.91     16.37 o 
  -8 -10  12      199.96      205.98     22.98 o 
  -7 -10  12       37.32       56.98     26.12 o 
  -6 -10  12       97.17       99.49     12.66 o 
  -5 -10  12      347.74      350.74     31.93 o 
  -4 -10  12      137.97      131.78      7.06 o 
  -3 -10  12      585.94      609.32     27.37 o 
  -2 -10  12      629.04      617.16     22.66 o 
  -1 -10  12      215.57      206.15      8.53 o 
   0 -10  12        0.44        0.04      3.07 o 
   1 -10  12      209.41      224.17      7.56 o 
   2 -10  12        1.87        6.38      4.33 o 
   3 -10  12        2.58        0.96      3.69 o 
   4 -10  12       78.86       89.04     11.29 o 
   5 -10  12       79.44       76.89      5.90 o 
  -9  -9  12       11.16        1.95     16.79 o 
  -8  -9  12       91.28      107.86     18.57 o 
  -7  -9  12      472.72      444.44     19.29 o 
  -6  -9  12       22.61       17.08      3.45 o 
  -5  -9  12       15.81       13.91      4.02 o 
  -4  -9  12      457.78      450.72     27.98 o 
  -3  -9  12        2.38        6.56      3.90 o 
  -2  -9  12       82.01       90.84      8.04 o 
  -1  -9  12        4.47        8.27      3.61 o 
   0  -9  12      258.52      290.81     12.03 o 
   1  -9  12       10.18       19.03      4.22 o 
   2  -9  12       43.23       38.14      5.29 o 
   3  -9  12       46.28       45.55      5.69 o 
   4  -9  12      128.21      134.23      6.40 o 
   5  -9  12       23.82       32.34      5.11 o 
 -10  -8  12       51.16       55.03     16.20 o 
  -9  -8  12        8.23       16.79     12.89 o 
  -8  -8  12        2.28        6.32      7.64 o 
  -7  -8  12      610.90      588.25     41.81 o 
  -6  -8  12      452.12      469.37     18.42 o 
  -5  -8  12        5.89        3.77      2.49 o 
  -4  -8  12      303.40      302.67      7.52 o 
  -3  -8  12       15.51       20.87      3.78 o 
  -2  -8  12      488.13      470.95     12.89 o 
  -1  -8  12       14.18       12.70      3.76 o 
   0  -8  12       19.20       12.35      4.20 o 
   1  -8  12      371.59      376.22     14.22 o 
   2  -8  12        6.14        3.55      3.47 o 
   3  -8  12       15.27       16.21      5.74 o 
   4  -8  12      260.78      296.74      8.52 o 
   5  -8  12       18.41       17.26      5.66 o 
 -10  -7  12        6.11        3.55      9.16 o 
  -9  -7  12      253.08      179.49     14.54 o 
  -8  -7  12     1264.81     1304.00     30.61 o 
  -7  -7  12      806.85      751.78     22.56 o 
  -6  -7  12      372.57      360.51     18.80 o 
  -5  -7  12       95.95       98.72     13.35 o 
  -4  -7  12      129.22      147.25     14.02 o 
  -3  -7  12       29.47        5.10      8.75 o 
  -2  -7  12      775.76      728.90     12.82 o 
  -1  -7  12      463.69      476.85     10.37 o 
   0  -7  12      450.09      423.49     10.02 o 
   1  -7  12     1307.54     1291.19     23.99 o 
   2  -7  12      216.14      219.48      7.64 o 
   3  -7  12      128.12      149.46      6.91 o 
   4  -7  12       97.18       90.90      7.15 o 
   5  -7  12      399.09      413.33     10.92 o 
 -11  -6  12      135.35      124.53     28.03 o 
 -10  -6  12       20.56       18.57      4.66 o 
  -9  -6  12       15.09       14.02      7.86 o 
  -8  -6  12        6.16        6.56      8.84 o 
  -7  -6  12     3697.08     3837.10     65.00 o 
  -6  -6  12      118.31      117.63     13.98 o 
  -5  -6  12        2.90        0.00      7.58 o 
  -4  -6  12      873.69      800.89     24.92 o 
  -3  -6  12      415.59      431.69     15.92 o 
  -2  -6  12        0.96        3.69      8.65 o 
  -1  -6  12       23.36       31.03      5.23 o 
   0  -6  12     1112.38     1115.93     16.89 o 
   1  -6  12        0.24        2.01      3.73 o 
   2  -6  12        1.06        2.63      3.97 o 
   3  -6  12      360.39      378.96     10.40 o 
   4  -6  12      179.87      191.16      8.67 o 
   5  -6  12        3.50        6.86      4.19 o 
 -11  -5  12       27.64       20.65      4.10 o 
 -10  -5  12      122.10      115.93     18.19 o 
  -9  -5  12        5.22        0.00      5.59 o 
  -8  -5  12      115.63      101.57     10.96 o 
  -7  -5  12      224.53      227.32     15.83 o 
  -6  -5  12       67.70       72.36     12.52 o 
  -5  -5  12     1090.02     1088.32     28.47 o 
  -4  -5  12     1572.50     1465.33     33.61 o 
  -3  -5  12     1152.64     1163.92     25.06 o 
  -2  -5  12      519.02      542.18     20.01 o 
  -1  -5  12      210.57      220.96     12.08 o 
   0  -5  12      302.52      341.04     13.91 o 
   1  -5  12      879.46      949.50     16.76 o 
   2  -5  12       48.17       47.23      5.38 o 
   3  -5  12       48.06       35.71      5.53 o 
   4  -5  12      320.99      335.90     12.16 o 
   5  -5  12       26.04       19.47      4.56 o 
 -12  -4  12      202.42      178.85     14.37 o 
 -11  -4  12       58.38       40.44      6.26 o 
 -10  -4  12      170.27      191.60     28.28 o 
  -9  -4  12       29.38       23.40      9.77 o 
  -8  -4  12      436.71      468.21     19.97 o 
  -7  -4  12       12.19       20.72     13.09 o 
  -6  -4  12      259.92      232.67     15.88 o 
  -5  -4  12      366.45      414.97     19.30 o 
  -4  -4  12      222.24      282.27     26.92 o 
  -3  -4  12      904.22      914.67     21.91 o 
  -2  -4  12     1242.63     1235.85     27.86 o 
  -1  -4  12      344.84      338.83     13.34 o 
   0  -4  12       67.23       50.52      5.74 o 
   1  -4  12     1098.29     1072.67     20.26 o 
   2  -4  12      206.28      196.19      8.80 o 
   3  -4  12        7.54        9.54      4.62 o 
   4  -4  12      203.28      191.64      9.21 o 
   5  -4  12      238.44      254.04     10.29 o 
 -12  -3  12      113.08      123.59     11.26 o 
 -11  -3  12      307.22      330.74     14.58 o 
 -10  -3  12        0.51        0.57      5.11 o 
  -9  -3  12      463.57      409.49     23.43 o 
  -8  -3  12       22.02       10.20      8.54 o 
  -7  -3  12     3376.49     3472.03     66.44 o 
  -6  -3  12      328.42      331.31     19.42 o 
  -5  -3  12      394.81      389.15     18.16 o 
  -4  -3  12      988.72      949.51     32.31 o 
  -3  -3  12     1113.43     1016.86     29.93 o 
  -2  -3  12       93.15      106.21      9.94 o 
  -1  -3  12        1.59        0.90      4.79 o 
   0  -3  12      360.19      341.15     12.73 o 
   1  -3  12      335.65      377.52     11.39 o 
   2  -3  12      386.64      431.95     14.23 o 
   3  -3  12       82.85       85.20      7.02 o 
   4  -3  12       17.15       10.41      4.82 o 
   5  -3  12      268.65      270.94     11.43 o 
 -12  -2  12       21.87       13.77      4.33 o 
 -11  -2  12      152.63      169.25     11.24 o 
 -10  -2  12      568.14      615.54     17.75 o 
  -9  -2  12        8.66        5.51      7.34 o 
  -8  -2  12      698.22      700.59     22.40 o 
  -7  -2  12      339.77      347.15     23.26 o 
  -6  -2  12      216.91      204.62     14.65 o 
  -5  -2  12      346.33      330.37     17.09 o 
  -4  -2  12      280.50      321.30     28.66 o 
  -3  -2  12     2040.18     1944.05     51.35 o 
  -2  -2  12       13.44       17.22      6.89 o 
  -1  -2  12        1.45        1.72      4.90 o 
   0  -2  12      820.36      776.36     18.26 o 
   1  -2  12        1.65        6.54      4.16 o 
   2  -2  12        7.43        9.01      5.20 o 
   3  -2  12       39.39       31.78      7.63 o 
   4  -2  12      328.66      346.24     13.65 o 
 -12  -1  12      213.06      248.60     23.36 o 
 -11  -1  12       39.22       36.95      7.61 o 
 -10  -1  12      461.75      460.62     15.40 o 
  -9  -1  12       39.05       61.51     10.23 o 
  -8  -1  12      745.20      773.80     51.22 o 
  -7  -1  12      627.50      582.34     25.88 o 
  -6  -1  12      205.80      207.87     14.25 o 
  -5  -1  12       70.48       57.78     12.38 o 
  -4  -1  12       32.58       41.31     13.41 o 
  -3  -1  12       15.73       16.31      7.01 o 
  -2  -1  12      688.49      658.33     17.69 o 
  -1  -1  12      404.67      377.81     15.16 o 
   0  -1  12      197.81      177.93     10.45 o 
   1  -1  12       13.70        4.00      5.27 o 
   2  -1  12       25.44       17.92      5.75 o 
   3  -1  12       90.19       85.67      7.08 o 
   4  -1  12       55.38       54.90      6.60 o 
 -12   0  12       77.25       67.30      8.39 o 
 -11   0  12      361.01      388.10     15.86 o 
 -10   0  12       67.76       57.06      8.15 o 
  -9   0  12        3.75        7.03      5.79 o 
  -8   0  12       65.19       78.97      9.21 o 
  -7   0  12     2194.29     2192.74     46.47 o 
  -6   0  12      142.33      105.45     11.46 o 
  -5   0  12       92.21      106.21     11.20 o 
  -4   0  12      479.45      396.70     17.66 o 
  -3   0  12     1643.62     1566.66     43.76 o 
  -2   0  12       13.14       26.56      7.08 o 
  -1   0  12      334.05      337.78     13.30 o 
   0   0  12      568.79      561.49     16.22 o 
   1   0  12       47.00       45.71      8.95 o 
   2   0  12      234.83      242.09     10.51 o 
   3   0  12      282.95      273.59     11.06 o 
   4   0  12       32.35       24.24      6.26 o 
 -12   1  12       30.35       23.15      7.89 o 
 -11   1  12      238.79      231.14     10.94 o 
 -10   1  12      236.85      249.18     13.73 o 
  -9   1  12      546.80      522.35     15.35 o 
  -8   1  12      743.54      715.43     23.87 o 
  -7   1  12      438.79      401.52     14.15 o 
  -6   1  12       58.33       44.78      7.88 o 
  -5   1  12       84.40       70.94      8.66 o 
  -4   1  12        8.21       12.35      6.37 o 
  -3   1  12      909.66      905.70     24.12 o 
  -2   1  12      179.88      169.50     18.06 o 
  -1   1  12        6.57        3.93      5.49 o 
   0   1  12      162.25      163.62     10.68 o 
   1   1  12        2.29        0.00      4.67 o 
   2   1  12       35.83       32.18      6.07 o 
   3   1  12      172.94      161.17      8.97 o 
 -12   2  12      209.85      217.13     10.27 o 
 -11   2  12       17.53       17.29      7.22 o 
 -10   2  12      334.10      359.73     18.76 o 
  -9   2  12      139.39      179.15     10.09 o 
  -8   2  12     1192.50     1197.00     26.86 o 
  -7   2  12       92.48       79.38      8.66 o 
  -6   2  12     1130.52     1171.15     27.30 o 
  -5   2  12       20.20       31.12      7.21 o 
  -4   2  12       33.28       33.42      7.23 o 
  -3   2  12      268.37      230.86     18.09 o 
  -2   2  12      191.74      180.87     23.40 o 
  -1   2  12      207.31      182.83     13.91 o 
   0   2  12      765.12      727.14     19.31 o 
   1   2  12       51.53       63.35      8.77 o 
   2   2  12       23.48       31.40      7.19 o 
 -12   3  12      299.87      346.04     23.53 o 
 -11   3  12      364.92      391.76     14.91 o 
 -10   3  12        1.63        0.00      4.14 o 
  -9   3  12       28.25       22.88      7.08 o 
  -8   3  12      167.94      194.15     13.19 o 
  -7   3  12       76.60      110.59     14.54 o 
  -6   3  12     1366.21     1207.17     27.74 o 
  -5   3  12      931.98      868.51     20.10 o 
  -4   3  12      167.76      152.17     11.62 o 
  -3   3  12        0.43        0.00      6.35 o 
  -2   3  12       51.05       48.18      9.41 o 
  -1   3  12     1044.90     1026.34     46.30 o 
   0   3  12      114.12      136.76     13.87 o 
   1   3  12        5.93        7.78     10.35 o 
   2   3  12      103.00       82.43      7.97 o 
 -11   4  12      308.57      338.65     11.57 o 
 -10   4  12       10.00        6.34      4.87 o 
  -9   4  12      134.25      123.56      8.69 o 
  -8   4  12        1.47        0.10      8.44 o 
  -7   4  12      650.41      636.48     18.90 o 
  -6   4  12      247.31      250.30     17.94 o 
  -5   4  12      396.76      407.02     14.30 o 
  -4   4  12      286.59      305.26     13.11 o 
  -3   4  12      693.85      669.54     20.64 o 
  -2   4  12      350.67      367.15     14.54 o 
  -1   4  12      134.83      101.06     14.67 o 
   0   4  12       23.17       22.00      7.55 o 
   1   4  12      218.07      195.26     12.77 o 
 -11   5  12       21.65       17.27      7.97 o 
 -10   5  12       27.89       19.39      5.86 o 
  -9   5  12       32.98       25.34      8.08 o 
  -8   5  12      103.12       87.33     10.47 o 
  -7   5  12       48.86       53.40     13.40 o 
  -6   5  12      599.64      629.78     23.32 o 
  -5   5  12       23.85       22.64      7.03 o 
  -4   5  12       29.32       25.39      8.18 o 
  -3   5  12      145.56      131.02     10.54 o 
  -2   5  12       61.50       39.00      8.39 o 
  -1   5  12        3.63        6.00      8.05 o 
   0   5  12       32.14       33.47      8.66 o 
 -10   6  12       51.00       35.44      7.42 o 
  -9   6  12       47.91       44.07      9.09 o 
  -8   6  12      110.73      124.35     11.87 o 
  -7   6  12       97.62      105.17      9.16 o 
  -6   6  12       99.32       65.39     13.43 o 
  -5   6  12      341.89      327.20     13.51 o 
  -4   6  12      128.72      116.06     12.93 o 
  -3   6  12       28.58       21.14      7.72 o 
  -2   6  12       12.45       11.16      9.16 o 
  -1   6  12        6.22        9.50      7.37 o 
  -9   7  12       22.75       17.31      7.94 o 
  -8   7  12       59.07       60.54      8.00 o 
  -7   7  12      161.44      175.53     10.74 o 
  -6   7  12      108.68      112.54     12.68 o 
  -5   7  12       31.38       24.38      8.46 o 
  -4   7  12       33.89       33.06      8.27 o 
  -3   7  12      434.18      504.86     20.24 o 
  -3 -14  13      166.21      148.57     21.11 o 
  -2 -14  13        1.08        1.87      9.92 o 
  -1 -14  13       49.31        0.00      7.69 o 
   0 -14  13       42.89       41.13     13.57 o 
   1 -14  13       97.66      101.66      8.55 o 
  -5 -13  13       18.44       26.29     15.86 o 
  -4 -13  13      163.79      200.30     22.64 o 
  -3 -13  13      232.73      191.30     16.55 o 
  -2 -13  13      204.50      184.87     15.07 o 
  -1 -13  13        6.86        7.56      3.30 o 
   0 -13  13       10.14        7.03      3.59 o 
   1 -13  13      272.48      301.05      9.26 o 
   2 -13  13       41.89       27.56      4.99 o 
   3 -13  13       58.87       53.25      5.76 o 
  -6 -12  13      260.56      295.95     27.39 o 
  -5 -12  13       17.96        3.22     25.27 o 
  -4 -12  13      279.31      252.19     19.30 o 
  -3 -12  13       24.42       24.97      4.17 o 
  -2 -12  13      424.49      444.77     17.31 o 
  -1 -12  13       53.12       54.26      6.91 o 
   0 -12  13        0.03        1.15      4.41 o 
   1 -12  13       60.83       62.23      6.04 o 
   2 -12  13      344.05      362.36     16.05 o 
   3 -12  13       59.44       53.11      6.30 o 
  -7 -11  13      270.22      279.24     26.97 o 
  -6 -11  13       41.44       60.00     11.89 o 
  -5 -11  13      126.28      102.71     18.88 o 
  -4 -11  13       39.39       28.83      6.22 o 
  -3 -11  13      237.43      214.44      6.93 o 
  -2 -11  13      159.12      206.25      6.83 o 
  -1 -11  13      145.35      151.71      6.97 o 
   0 -11  13       46.85       67.99      6.93 o 
   1 -11  13       65.19       60.64      5.67 o 
   2 -11  13      655.69      680.16     14.36 o 
   3 -11  13       79.67       77.15     10.67 o 
   4 -11  13       15.20       18.70      4.60 o 
  -8 -10  13        5.55        4.49     12.04 o 
  -7 -10  13      389.68      358.77     18.93 o 
  -6 -10  13      731.45      758.76     36.40 o 
  -5 -10  13        4.59        5.84      2.41 o 
  -4 -10  13       11.66        8.02      2.97 o 
  -3 -10  13     1284.42     1329.50     25.28 o 
  -2 -10  13      175.85      193.34      8.83 o 
  -1 -10  13        0.14        0.54      3.19 o 
   0 -10  13      222.73      217.10      8.39 o 
   1 -10  13      325.12      317.93      9.12 o 
   2 -10  13       34.10       38.37      5.76 o 
   3 -10  13      138.87      123.84      7.73 o 
   4 -10  13        5.42        8.47      4.07 o 
  -9  -9  13       30.38       28.75     15.35 o 
  -8  -9  13       14.47        9.27     10.00 o 
  -7  -9  13      119.74      137.42     14.80 o 
  -6  -9  13      612.56      574.83     32.31 o 
  -5  -9  13      261.15      210.53     13.02 o 
  -4  -9  13       26.07       26.09      9.55 o 
  -3  -9  13       31.80       30.17      4.51 o 
  -2  -9  13     1150.61     1092.87     18.77 o 
  -1  -9  13        2.19        4.66      4.04 o 
   0  -9  13       12.35       14.09      4.95 o 
   1  -9  13       15.72       29.31      5.30 o 
   2  -9  13      349.41      351.64     10.73 o 
   3  -9  13       11.90       10.12      4.19 o 
   4  -9  13       32.00       24.65      5.18 o 
 -10  -8  13       16.40       14.76     13.82 o 
  -9  -8  13       52.52       54.74     15.43 o 
  -8  -8  13      123.07      125.02     13.08 o 
  -7  -8  13      973.60     1017.04     32.35 o 
  -6  -8  13       70.22       73.13     11.46 o 
  -5  -8  13       57.40       69.20     10.63 o 
  -4  -8  13       12.74       11.05      3.60 o 
  -3  -8  13       70.32       66.51      8.17 o 
  -2  -8  13      611.39      620.29     12.25 o 
  -1  -8  13        2.49        0.00      3.77 o 
   0  -8  13       95.81      117.06      8.19 o 
   1  -8  13      103.91       93.71      7.88 o 
   2  -8  13      109.43      109.01      6.62 o 
   3  -8  13      202.93      245.32      8.59 o 
   4  -8  13       31.62       28.72      6.54 o 
 -10  -7  13      171.45      168.30     18.93 o 
  -9  -7  13      122.45      136.84     15.51 o 
  -8  -7  13      180.60      141.72     16.58 o 
  -7  -7  13        1.47        5.58      9.31 o 
  -6  -7  13      929.57     1083.06     31.48 o 
  -5  -7  13        0.09        7.12      7.40 o 
  -4  -7  13      288.18      322.90     18.08 o 
  -3  -7  13      454.51      474.05     20.62 o 
  -2  -7  13        5.42        4.90      3.78 o 
  -1  -7  13        9.00       13.39      4.38 o 
   0  -7  13       14.14       22.83      4.93 o 
   1  -7  13     1331.84     1284.01     20.93 o 
   2  -7  13      317.99      315.67     10.68 o 
   3  -7  13      230.43      243.76      8.56 o 
   4  -7  13       24.47       19.75      6.37 o 
 -11  -6  13       76.64       72.01     15.47 o 
 -10  -6  13        6.51        3.32      8.71 o 
  -9  -6  13       31.99       29.26     11.40 o 
  -8  -6  13       13.17       20.55     10.55 o 
  -7  -6  13      157.43      180.40     13.68 o 
  -6  -6  13      418.58      417.05     20.01 o 
  -5  -6  13      675.95      690.79     21.17 o 
  -4  -6  13        1.77        2.70      7.41 o 
  -3  -6  13      336.19      322.30     18.45 o 
  -2  -6  13     1721.81     1691.95     41.89 o 
  -1  -6  13       53.97       54.99      5.92 o 
   0  -6  13      440.65      447.93     11.01 o 
   1  -6  13       34.19       39.57      5.53 o 
   2  -6  13      764.54      783.23     18.24 o 
   3  -6  13        2.78        2.88      3.94 o 
   4  -6  13        3.47        5.99      4.39 o 
 -11  -5  13      206.13      233.27     17.53 o 
 -10  -5  13       86.51       76.76     12.78 o 
  -9  -5  13      127.72      172.71     13.07 o 
  -8  -5  13       36.97       34.56      9.21 o 
  -7  -5  13      338.24      377.62     21.75 o 
  -6  -5  13        8.23       15.35      8.06 o 
  -5  -5  13      511.58      501.18     21.82 o 
  -4  -5  13       32.40       37.34      9.26 o 
  -3  -5  13       60.20       47.11     11.30 o 
  -2  -5  13     2826.28     2837.72     57.37 o 
  -1  -5  13      749.59      715.19     19.18 o 
   0  -5  13      458.68      479.71     13.15 o 
   1  -5  13      223.99      213.74      8.41 o 
   2  -5  13      321.15      329.95     13.61 o 
   3  -5  13      230.24      267.22     11.88 o 
   4  -5  13        9.28        9.27      5.44 o 
 -11  -4  13        3.07       11.82      7.65 o 
 -10  -4  13      436.59      454.93     17.60 o 
  -9  -4  13       39.75       43.69     11.04 o 
  -8  -4  13       18.90       27.42      8.44 o 
  -7  -4  13      296.14      292.52     14.68 o 
  -6  -4  13      909.77      957.87     28.62 o 
  -5  -4  13     1136.62     1102.39     36.89 o 
  -4  -4  13      436.21      404.87     16.34 o 
  -3  -4  13     1449.52     1425.98     32.99 o 
  -2  -4  13       86.49      101.03     10.28 o 
  -1  -4  13       50.75       60.55      8.66 o 
   0  -4  13      105.10      124.46     10.97 o 
   1  -4  13      200.99      194.22      8.39 o 
   2  -4  13       18.57       14.18      5.82 o 
   3  -4  13      322.70      334.98     10.51 o 
   4  -4  13       65.48       68.46      8.76 o 
 -11  -3  13      163.22      201.64     16.32 o 
 -10  -3  13      125.77      110.38     11.11 o 
  -9  -3  13      359.84      413.92     19.12 o 
  -8  -3  13      560.01      569.99     18.77 o 
  -7  -3  13       14.18       25.85     10.52 o 
  -6  -3  13      459.25      425.30     16.76 o 
  -5  -3  13      133.01      147.19     14.46 o 
  -4  -3  13      181.09      183.25     18.66 o 
  -3  -3  13      254.52      252.24     15.56 o 
  -2  -3  13      625.16      613.81     18.07 o 
  -1  -3  13      129.35      124.48     18.78 o 
   0  -3  13       59.38       66.15      8.50 o 
   1  -3  13      137.72      127.73      8.25 o 
   2  -3  13      566.88      541.86     13.03 o 
   3  -3  13      129.36      141.38      8.12 o 
   4  -3  13      360.87      340.58     11.06 o 
 -12  -2  13       67.95       64.01     14.92 o 
 -11  -2  13      446.51      486.54     20.22 o 
 -10  -2  13       87.32      103.46     10.61 o 
  -9  -2  13       65.37       64.12      9.59 o 
  -8  -2  13      362.36      412.46     31.63 o 
  -7  -2  13      140.64      139.02     12.76 o 
  -6  -2  13        2.56        2.45      5.97 o 
  -5  -2  13      366.49      323.87     18.07 o 
  -4  -2  13        1.68        4.39      7.19 o 
  -3  -2  13      470.24      479.33     16.70 o 
  -2  -2  13     1086.67     1107.40     34.47 o 
  -1  -2  13      533.11      526.65     18.27 o 
   0  -2  13       39.08       32.41      7.39 o 
   1  -2  13      191.32      179.65      8.72 o 
   2  -2  13      112.82      115.66      7.81 o 
   3  -2  13       21.42       32.45      6.00 o 
 -12  -1  13        0.04        0.00      7.51 o 
 -11  -1  13       21.71       24.90      8.94 o 
 -10  -1  13      564.51      583.21     20.57 o 
  -9  -1  13       57.56       48.05     11.07 o 
  -8  -1  13      211.34      252.83     13.34 o 
  -7  -1  13      682.07      686.63     19.68 o 
  -6  -1  13      791.24      760.22     35.45 o 
  -5  -1  13      467.91      512.40     20.37 o 
  -4  -1  13      332.10      316.62     16.33 o 
  -3  -1  13      914.03      896.51     21.66 o 
  -2  -1  13       55.17       61.86     10.30 o 
  -1  -1  13      128.00      135.89     10.52 o 
   0  -1  13       13.51       21.81      9.11 o 
   1  -1  13        0.89        0.00      5.26 o 
   2  -1  13       37.70       39.38      8.79 o 
   3  -1  13       59.32       27.52     12.28 o 
 -12   0  13       73.57       48.87     10.07 o 
 -11   0  13        9.65        7.30      7.34 o 
 -10   0  13       49.59       55.47      8.54 o 
  -9   0  13      226.56      270.63     15.51 o 
  -8   0  13      530.69      535.95     19.55 o 
  -7   0  13      373.98      358.10     14.68 o 
  -6   0  13       28.71       37.56      9.40 o 
  -5   0  13      204.37      167.12     18.05 o 
  -4   0  13       10.92       14.40      7.05 o 
  -3   0  13        1.54        2.62      5.69 o 
  -2   0  13      183.03      168.79     20.18 o 
  -1   0  13      321.68      301.60     16.89 o 
   0   0  13        9.19        9.18      8.39 o 
   1   0  13      261.40      259.82     13.21 o 
   2   0  13      600.56      568.55     16.20 o 
 -12   1  13      203.24      212.22     13.86 o 
 -11   1  13      285.39      294.69     12.65 o 
 -10   1  13        0.58        1.97      5.11 o 
  -9   1  13       19.10       18.04      8.66 o 
  -8   1  13      319.83      365.87     19.12 o 
  -7   1  13      434.63      443.37     17.85 o 
  -6   1  13        0.25        0.00      7.72 o 
  -5   1  13      123.03      113.28     13.48 o 
  -4   1  13      244.79      190.43     11.82 o 
  -3   1  13      139.31      134.12     12.21 o 
  -2   1  13       31.00       32.71      8.06 o 
  -1   1  13      844.20      816.85     30.32 o 
   0   1  13        6.76        8.53      6.73 o 
   1   1  13        6.53       13.48      7.22 o 
   2   1  13      268.06      283.05     12.36 o 
 -11   2  13       34.49       38.01      8.40 o 
 -10   2  13       48.20       65.56      8.31 o 
  -9   2  13      352.63      398.41     17.11 o 
  -8   2  13      264.34      251.66     12.28 o 
  -7   2  13      174.66      154.61     10.92 o 
  -6   2  13      687.83      651.39     18.32 o 
  -5   2  13      488.61      520.02     20.03 o 
  -4   2  13      360.02      368.52     29.13 o 
  -3   2  13     1046.26     1005.32     23.28 o 
  -2   2  13      568.25      578.99     22.24 o 
  -1   2  13      523.20      447.37     16.87 o 
   0   2  13      119.24       97.90     11.72 o 
   1   2  13      282.35      273.27     16.17 o 
 -11   3  13       15.22       20.93      7.46 o 
 -10   3  13       16.31       16.26      7.12 o 
  -9   3  13      384.53      418.66     23.74 o 
  -8   3  13        2.67        0.00      4.01 o 
  -7   3  13       79.51       89.84     11.68 o 
  -6   3  13     1022.75     1085.11     23.93 o 
  -5   3  13        2.82        0.00      8.38 o 
  -4   3  13       59.38       36.99      8.37 o 
  -3   3  13      528.65      471.73     16.76 o 
  -2   3  13      743.85      671.57     23.95 o 
  -1   3  13        5.38        3.10      6.87 o 
   0   3  13        3.25        0.87      5.34 o 
 -11   4  13       20.92       17.60      6.08 o 
 -10   4  13        6.94       13.70     10.01 o 
  -9   4  13      108.69      128.63     17.00 o 
  -8   4  13      306.42      325.52     22.98 o 
  -7   4  13      149.39      124.55     16.41 o 
  -6   4  13        8.10        5.42      5.98 o 
  -5   4  13      399.93      383.87     18.58 o 
  -4   4  13      266.84      253.88     13.99 o 
  -3   4  13        7.42        3.76      8.00 o 
  -2   4  13       90.82      103.94     12.48 o 
  -1   4  13      401.28      395.78     16.91 o 
 -10   5  13        3.22       12.45      7.70 o 
  -9   5  13       40.13       38.19      7.45 o 
  -8   5  13       66.63       70.39      8.73 o 
  -7   5  13       67.65       75.60     11.80 o 
  -6   5  13      284.03      294.76     13.64 o 
  -5   5  13       79.21       69.11     16.07 o 
  -4   5  13       56.77       46.03      8.91 o 
  -3   5  13       33.06       34.16     13.76 o 
  -2   5  13       21.04       24.96      8.47 o 
  -9   6  13      156.85      130.48     11.12 o 
  -8   6  13       30.40       38.64      8.68 o 
  -7   6  13        4.16        9.47     10.29 o 
  -6   6  13      228.09      228.65     12.70 o 
  -5   6  13       32.98       28.35      8.27 o 
  -4   6  13       11.34        7.90      7.69 o 
  -4 -13  14       22.15       15.20      9.51 o 
  -3 -13  14       47.68       27.34      9.19 o 
  -2 -13  14       68.15       28.35     13.61 o 
  -1 -13  14      439.32      456.27     20.40 o 
   0 -13  14       90.94       67.02     19.88 o 
   1 -13  14      136.26      146.35     13.41 o 
  -6 -12  14      221.54      183.78    105.70 o 
  -5 -12  14       36.21       37.44     11.28 o 
  -4 -12  14       32.43       29.57     12.62 o 
  -3 -12  14       12.58        8.19      3.19 o 
  -2 -12  14      232.92      239.62      8.76 o 
  -1 -12  14        2.42        5.97      3.91 o 
   0 -12  14      415.42      412.10     16.62 o 
   1 -12  14      214.85      241.81     10.48 o 
   2 -12  14        7.04        2.78      5.29 o 
  -7 -11  14       11.40        0.00     13.14 o 
  -6 -11  14      157.31      175.49     16.66 o 
  -5 -11  14      829.07      859.47     31.18 o 
  -4 -11  14        3.23        0.06      4.30 o 
  -3 -11  14        0.17        0.00      3.87 o 
  -2 -11  14      125.71      123.24     15.02 o 
  -1 -11  14      293.00      291.45     16.11 o 
   0 -11  14       25.12       26.24      4.95 o 
   1 -11  14       96.64       98.31      9.17 o 
   2 -11  14       34.14       35.81      5.55 o 
   3 -11  14       38.59       35.69      6.38 o 
  -8 -10  14      312.69      295.26     19.27 o 
  -7 -10  14       45.87       70.94     15.66 o 
  -6 -10  14      154.78      158.95     17.19 o 
  -5 -10  14      639.13      597.64     46.46 o 
  -4 -10  14      532.24      525.29     28.23 o 
  -3 -10  14       63.13       37.67      8.79 o 
  -2 -10  14        0.37        4.25      3.90 o 
  -1 -10  14     1289.85     1294.32     24.73 o 
   0 -10  14      343.81      389.84     16.68 o 
   1 -10  14       43.21       33.39      6.62 o 
   2 -10  14       28.19       30.28      5.42 o 
   3 -10  14      511.67      541.60     13.89 o 
  -8  -9  14       23.74       10.78     11.06 o 
  -7  -9  14        9.86        2.76      2.54 o 
  -6  -9  14      126.88       93.33     19.08 o 
  -5  -9  14      517.99      440.62     27.78 o 
  -4  -9  14      277.54      275.62      8.39 o 
  -3  -9  14        6.15        8.80      5.16 o 
  -2  -9  14        1.36        5.22      4.16 o 
  -1  -9  14      151.64      160.27     10.59 o 
   0  -9  14      539.71      559.59     13.58 o 
   1  -9  14       28.65       43.66      6.26 o 
   2  -9  14      124.48      120.01      7.54 o 
   3  -9  14      187.83      227.92      8.92 o 
  -9  -8  14      250.38      239.31     30.49 o 
  -8  -8  14       86.09       90.12     12.56 o 
  -7  -8  14        7.04       16.50      9.14 o 
  -6  -8  14       66.66       90.70     12.32 o 
  -5  -8  14      648.27      747.12     27.86 o 
  -4  -8  14       53.52       44.64      5.19 o 
  -3  -8  14       12.81       11.53      6.12 o 
  -2  -8  14      152.24      147.69     10.10 o 
  -1  -8  14       10.51       18.35      4.87 o 
   0  -8  14       49.86       48.76      8.01 o 
   1  -8  14       70.36       70.05      7.17 o 
   2  -8  14       49.41       54.45      8.39 o 
   3  -8  14       52.79       55.69      6.30 o 
 -10  -7  14       36.34       44.36     17.89 o 
  -9  -7  14       51.48       35.45     10.21 o 
  -8  -7  14       38.39       30.20     11.72 o 
  -7  -7  14       29.45       37.83     10.01 o 
  -6  -7  14      151.37      149.51     13.77 o 
  -5  -7  14       97.66      112.06     14.97 o 
  -4  -7  14       99.29      137.87     15.19 o 
  -3  -7  14      565.17      604.68     19.93 o 
  -2  -7  14        0.17        0.00      4.03 o 
  -1  -7  14      938.75      968.48     17.05 o 
   0  -7  14      287.18      285.69     10.44 o 
   1  -7  14       47.51       45.86      7.05 o 
   2  -7  14       39.82       37.11      5.92 o 
   3  -7  14      435.75      470.38     14.77 o 
 -10  -6  14       16.89       32.70     10.02 o 
  -9  -6  14      174.95      207.22     15.03 o 
  -8  -6  14       97.86       95.63     12.09 o 
  -7  -6  14      262.69      298.94     19.22 o 
  -6  -6  14      601.87      651.78     25.70 o 
  -5  -6  14      571.15      603.07     22.85 o 
  -4  -6  14      455.33      442.52     18.16 o 
  -3  -6  14      280.47      274.67     15.11 o 
  -2  -6  14      470.97      457.77     20.32 o 
  -1  -6  14       48.14       48.68      6.30 o 
   0  -6  14      146.53      158.73      9.59 o 
   1  -6  14       68.04       55.54      6.38 o 
   2  -6  14       76.31       84.25      8.02 o 
   3  -6  14      180.93      188.43      8.81 o 
 -10  -5  14       41.56       44.12     10.29 o 
  -9  -5  14      346.63      394.73     30.82 o 
  -8  -5  14      349.12      353.90     17.08 o 
  -7  -5  14       31.36       38.66      9.97 o 
  -6  -5  14       20.64       24.68     11.04 o 
  -5  -5  14      335.21      392.35     20.87 o 
  -4  -5  14        8.11        5.49      7.23 o 
  -3  -5  14      772.02      732.64     31.25 o 
  -2  -5  14      894.93      919.78     22.84 o 
  -1  -5  14      322.47      313.14     10.48 o 
   0  -5  14       92.49       96.42      8.55 o 
   1  -5  14      139.68      124.06      7.87 o 
   2  -5  14      127.64      149.14      8.32 o 
   3  -5  14      176.30      172.24      8.75 o 
 -11  -4  14        6.22        7.67      7.54 o 
 -10  -4  14       55.45       39.68      9.75 o 
  -9  -4  14        4.94        0.81      6.95 o 
  -8  -4  14     1307.57     1334.67     30.46 o 
  -7  -4  14       14.01        5.30      8.82 o 
  -6  -4  14       73.04       62.43     12.54 o 
  -5  -4  14      187.36      158.79     13.20 o 
  -4  -4  14      305.06      288.14     15.20 o 
  -3  -4  14      622.89      625.36     19.40 o 
  -2  -4  14        7.77        7.35      6.83 o 
  -1  -4  14      463.59      482.83     20.49 o 
   0  -4  14        7.18        6.70      5.19 o 
   1  -4  14       59.43       60.43      8.61 o 
   2  -4  14      203.18      214.13     12.70 o 
   3  -4  14      144.82      159.70     11.24 o 
 -11  -3  14      289.88      373.19     29.98 o 
 -10  -3  14      125.59      168.68     39.30 o 
  -9  -3  14      585.80      633.62     29.43 o 
  -8  -3  14       65.83       65.09     17.12 o 
  -7  -3  14      692.09      737.28     25.59 o 
  -6  -3  14      632.27      657.65     30.70 o 
  -5  -3  14      740.59      748.73     21.95 o 
  -4  -3  14      671.16      661.63     23.28 o 
  -3  -3  14       91.51       68.60     11.69 o 
  -2  -3  14      155.95      161.45     15.02 o 
  -1  -3  14       37.57       44.30     14.21 o 
   0  -3  14      257.79      259.41     11.42 o 
   1  -3  14      269.73      273.74     17.95 o 
   2  -3  14        0.79        1.42      5.35 o 
 -11  -2  14        7.74        0.04      7.25 o 
 -10  -2  14       82.22       94.37     10.70 o 
  -9  -2  14      481.89      506.24     42.57 o 
  -8  -2  14      244.74      271.39     17.62 o 
  -7  -2  14      101.37      101.25     16.92 o 
  -6  -2  14       22.25       36.34     11.23 o 
  -5  -2  14      508.38      528.52     33.11 o 
  -4  -2  14       10.44        4.10      6.64 o 
  -3  -2  14      488.50      445.75     27.14 o 
  -2  -2  14      223.04      191.39     15.76 o 
  -1  -2  14      526.13      517.71     17.09 o 
   0  -2  14       33.65       19.45      7.56 o 
   1  -2  14       41.19       43.07      6.87 o 
   2  -2  14       19.22       20.10      6.01 o 
 -11  -1  14       18.03        5.03      7.70 o 
 -10  -1  14        7.07        4.04      6.29 o 
  -9  -1  14       29.45       28.84     13.53 o 
  -8  -1  14     1622.66     1698.42     38.56 o 
  -7  -1  14       28.13       25.00      8.21 o 
  -6  -1  14        0.78        0.00      8.47 o 
  -5  -1  14       20.33       30.37      8.70 o 
  -4  -1  14      232.42      216.30     15.11 o 
  -3  -1  14      611.94      595.59     22.84 o 
  -2  -1  14        9.10        6.80      7.44 o 
  -1  -1  14       92.53      106.72     10.68 o 
   0  -1  14       29.44       24.16      8.91 o 
   1  -1  14      145.91      131.71      9.60 o 
   2  -1  14       66.33       62.37      7.66 o 
 -11   0  14      387.73      448.71     24.79 o 
 -10   0  14       38.21       51.33      8.82 o 
  -9   0  14      594.40      591.42     24.13 o 
  -8   0  14       49.75       56.78     11.68 o 
  -7   0  14      170.17      172.26     12.19 o 
  -6   0  14      341.92      318.67     17.97 o 
  -5   0  14      140.27      142.38     13.51 o 
  -4   0  14     1085.73     1134.66     25.80 o 
  -3   0  14       60.59       54.88     12.04 o 
  -2   0  14        6.04        7.10      6.65 o 
  -1   0  14        9.22        2.69      6.05 o 
   0   0  14      403.56      402.50     16.56 o 
   1   0  14      384.18      377.87     13.08 o 
 -11   1  14       75.82       76.40     12.76 o 
 -10   1  14       45.59       40.58     12.68 o 
  -9   1  14      600.69      634.21     32.61 o 
  -8   1  14       51.37       44.77     14.07 o 
  -7   1  14      100.75      100.84     12.22 o 
  -6   1  14        2.95       11.44      8.92 o 
  -5   1  14      839.25      895.27     30.57 o 
  -4   1  14        1.79        8.67      7.11 o 
  -3   1  14      238.44      216.42     13.67 o 
  -2   1  14      620.24      542.93     36.00 o 
  -1   1  14      246.17      229.55     13.73 o 
   0   1  14       95.83       95.50     17.68 o 
 -11   2  14        7.76        6.43      7.46 o 
 -10   2  14        7.12        7.95      6.29 o 
  -9   2  14        3.25       10.01      6.60 o 
  -8   2  14      384.53      409.77     19.46 o 
  -7   2  14        9.41       10.32      6.80 o 
  -6   2  14       74.94       58.54     11.79 o 
  -5   2  14       81.98       77.99     10.11 o 
  -4   2  14     1422.67     1360.18     34.27 o 
  -3   2  14       61.38       70.40     10.13 o 
  -2   2  14       35.68       36.36      9.04 o 
  -1   2  14      295.82      307.23     19.18 o 
 -10   3  14       64.25       68.00      8.86 o 
  -9   3  14      253.10      265.27     13.12 o 
  -8   3  14      197.63      208.06     15.57 o 
  -7   3  14      493.52      473.49     16.71 o 
  -6   3  14        1.18        0.00      6.94 o 
  -5   3  14        9.32        5.85      6.78 o 
  -4   3  14     1324.55     1269.43     33.51 o 
  -3   3  14       55.35       51.93      9.82 o 
  -2   3  14        0.08        0.00      6.54 o 
  -9   4  14      403.72      420.80     17.48 o 
  -8   4  14      137.47      130.21     25.31 o 
  -7   4  14      162.29      165.70     11.98 o 
  -6   4  14        1.49       11.74      7.18 o 
  -5   4  14      399.49      387.39     16.27 o 
  -4   4  14        5.26        3.06     10.09 o 
  -3   4  14       97.44       78.11     10.87 o 
  -8   5  14       63.42       82.07      9.88 o 
  -7   5  14        1.34        0.27      5.52 o 
  -6   5  14        2.66        0.00      5.97 o 
  -5   5  14       36.40       39.84     12.06 o 
  -4 -12  15      446.90      409.18     30.01 o 
  -3 -12  15       77.56       58.71     10.78 o 
  -2 -12  15       19.33       19.51      6.55 o 
  -1 -12  15       13.60        7.26      6.63 o 
   0 -12  15      232.26      233.39      9.96 o 
  -6 -11  15       19.18       15.38     10.28 o 
  -5 -11  15      193.39      159.97     18.92 o 
  -4 -11  15       68.67       63.61     12.51 o 
  -3 -11  15      769.17      752.83     34.07 o 
  -2 -11  15        0.32        1.09      3.41 o 
  -1 -11  15       15.71        6.58      5.40 o 
   0 -11  15      297.77      344.60     11.43 o 
   1 -11  15      105.76      104.12      7.45 o 
  -7 -10  15        5.08        9.75      9.58 o 
  -6 -10  15       15.42       17.20      7.28 o 
  -5 -10  15       66.72       41.55     12.99 o 
  -4 -10  15      526.43      526.29     29.24 o 
  -3 -10  15      300.61      321.09     23.24 o 
  -2 -10  15       30.37       35.29      5.39 o 
  -1 -10  15       47.15       49.95     11.41 o 
   0 -10  15        0.63        8.76      5.31 o 
   1 -10  15      544.11      529.27     14.21 o 
  -8  -9  15       49.15       64.88     12.96 o 
  -7  -9  15      141.50      108.52     18.32 o 
  -6  -9  15       78.70       61.19      8.18 o 
  -5  -9  15       81.01       83.87     13.81 o 
  -4  -9  15      258.65      249.90     17.71 o 
  -3  -9  15        1.60        5.42      5.22 o 
  -2  -9  15      353.91      315.53     10.91 o 
  -1  -9  15       15.07       18.63      6.54 o 
   0  -9  15       99.95       94.27      7.99 o 
   1  -9  15      123.94      136.69      8.14 o 
   2  -9  15      109.44      109.64      8.92 o 
  -8  -8  15        3.00        0.00      7.92 o 
  -7  -8  15      255.18      286.63     21.41 o 
  -6  -8  15       62.58       62.19     13.96 o 
  -5  -8  15       64.64       85.01     12.26 o 
  -4  -8  15       22.63       23.27      5.61 o 
  -3  -8  15      139.92      132.07      9.66 o 
  -2  -8  15      134.16      103.53      7.32 o 
  -1  -8  15      263.65      264.26      9.80 o 
   0  -8  15      826.95      823.43     19.98 o 
   1  -8  15        7.82       12.07      5.05 o 
   2  -8  15       39.67       38.38      7.22 o 
  -9  -7  15       16.35       16.04      9.67 o 
  -8  -7  15      116.05      154.56     17.91 o 
  -7  -7  15       46.47       65.81     14.37 o 
  -6  -7  15      257.60      283.62     16.36 o 
  -5  -7  15       60.34       64.59     11.83 o 
  -4  -7  15      435.37      435.47     22.85 o 
  -3  -7  15      233.57      205.65      9.02 o 
  -2  -7  15       11.71       16.55      7.26 o 
  -1  -7  15        0.58        0.27      3.49 o 
   0  -7  15        0.05        0.00      4.70 o 
   1  -7  15       32.16       42.93      7.36 o 
   2  -7  15       84.82       82.76      7.48 o 
  -9  -6  15      150.34      167.46     17.78 o 
  -8  -6  15      136.02      189.10     20.86 o 
  -7  -6  15      648.85      695.21     26.74 o 
  -6  -6  15       20.98       25.52      9.80 o 
  -5  -6  15        2.95        7.29      9.67 o 
  -4  -6  15     1307.90     1295.17     43.93 o 
  -3  -6  15      289.29      318.76     16.50 o 
  -2  -6  15       18.98        9.00      5.18 o 
  -1  -6  15       63.52       73.74      9.89 o 
   0  -6  15      191.20      168.43     11.13 o 
   1  -6  15       81.74       87.27     11.36 o 
   2  -6  15      144.22      172.61     10.00 o 
 -10  -5  15      248.49      241.06     20.90 o 
  -9  -5  15        0.69        0.00     10.29 o 
  -8  -5  15        0.12        0.00      8.02 o 
  -7  -5  15      145.77      191.83     14.77 o 
  -6  -5  15        7.12       10.22      8.33 o 
  -5  -5  15       37.32       33.23     12.07 o 
  -4  -5  15      139.83      167.47     13.85 o 
  -3  -5  15      408.91      404.83     24.13 o 
  -2  -5  15       54.59       48.36     15.43 o 
  -1  -5  15      345.07      324.13     11.45 o 
   0  -5  15     1048.34     1029.92     19.37 o 
   1  -5  15      689.78      693.53     19.20 o 
   2  -5  15        4.50        5.69      5.55 o 
 -10  -4  15      260.74      323.40     17.08 o 
  -9  -4  15      114.50      100.65     19.72 o 
  -8  -4  15      304.00      304.35     19.67 o 
  -7  -4  15       24.00       42.17     10.25 o 
  -6  -4  15     1275.00     1308.18     50.16 o 
  -5  -4  15      479.83      494.36     22.85 o 
  -4  -4  15      432.67      410.39     17.52 o 
  -3  -4  15      177.59      162.35     15.99 o 
  -2  -4  15        1.49        0.00      5.70 o 
  -1  -4  15       13.17        6.00      5.08 o 
   0  -4  15      124.10      132.68      8.94 o 
   1  -4  15      226.35      233.38     11.29 o 
 -10  -3  15        1.66        2.91      8.61 o 
  -9  -3  15       21.21       19.25      9.33 o 
  -8  -3  15      232.79      257.66     15.53 o 
  -7  -3  15      886.70      893.91     24.93 o 
  -6  -3  15       10.70       13.45     10.44 o 
  -5  -3  15       90.04       94.90     11.60 o 
  -4  -3  15      342.72      297.33     19.53 o 
  -3  -3  15      115.35      114.32     13.80 o 
  -2  -3  15       74.19       94.91     10.96 o 
  -1  -3  15       65.68       58.82     15.01 o 
   0  -3  15      209.77      198.41     10.22 o 
   1  -3  15      180.82      162.92      9.58 o 
 -10  -2  15      157.91      169.48     16.16 o 
  -9  -2  15       37.19       44.07      9.83 o 
  -8  -2  15        0.18        0.00      7.81 o 
  -7  -2  15      525.91      522.07     22.26 o 
  -6  -2  15        1.12        0.00      6.03 o 
  -5  -2  15       31.46       30.33      9.22 o 
  -4  -2  15      196.52      187.75     17.68 o 
  -3  -2  15      162.82      199.69     13.63 o 
  -2  -2  15      124.64      123.61     16.88 o 
  -1  -2  15      128.77      118.39     11.60 o 
   0  -2  15      242.66      194.20     14.53 o 
   1  -2  15      138.73      151.78     13.37 o 
 -10  -1  15      140.89      162.06     20.26 o 
  -9  -1  15      101.48      103.48     13.20 o 
  -8  -1  15      128.09      136.85     12.29 o 
  -7  -1  15       25.38       40.07     11.78 o 
  -6  -1  15      266.01      284.11     15.60 o 
  -5  -1  15       27.67       49.08     10.05 o 
  -4  -1  15      198.42      148.14     12.79 o 
  -3  -1  15      352.81      330.11     19.89 o 
  -2  -1  15       47.81       53.64     10.18 o 
  -1  -1  15       20.33       17.03      8.06 o 
   0  -1  15       46.19       23.71     13.38 o 
 -10   0  15        4.59        0.00      6.25 o 
  -9   0  15       23.20       25.41     10.51 o 
  -8   0  15       86.99      101.22     11.16 o 
  -7   0  15       64.99       64.95     12.94 o 
  -6   0  15       72.21       59.59     12.00 o 
  -5   0  15      541.87      473.43     34.22 o 
  -4   0  15        4.21        8.22      7.37 o 
  -3   0  15      125.18      136.33     27.05 o 
  -2   0  15      235.88      251.47     15.08 o 
  -1   0  15       61.02       46.06     13.18 o 
 -10   1  15       91.71      103.97     11.01 o 
  -9   1  15        0.88        3.60      7.92 o 
  -8   1  15        4.05        0.00      6.35 o 
  -7   1  15      331.38      322.05     29.81 o 
  -6   1  15      250.84      214.90     13.52 o 
  -5   1  15       18.55        6.23      9.06 o 
  -4   1  15       87.72       90.05     12.96 o 
  -3   1  15      155.86      169.79     13.43 o 
  -2   1  15       83.02       75.10     17.90 o 
  -9   2  15      110.33      129.95     29.68 o 
  -8   2  15       25.13       28.12      8.50 o 
  -7   2  15       26.71       21.26      8.73 o 
  -6   2  15      135.65      146.67     14.84 o 
  -5   2  15      395.22      404.60     20.14 o 
  -4   2  15       23.59       14.31      8.21 o 
  -3   2  15       91.59       67.97     17.26 o 
  -8   3  15      297.17      328.19     15.65 o 
  -7   3  15       46.06       51.19      9.90 o 
  -6   3  15       84.14       90.08     12.75 o 
  -5   3  15      531.64      480.27     19.04 o 
  -4   3  15       53.40       66.53     12.22 o 
  -4 -11  16       34.88       33.87      8.35 o 
  -3 -11  16      317.59      274.90     15.13 o 
  -2 -11  16       36.84       46.57      8.21 o 
  -6 -10  16       51.53       40.10     12.66 o 
  -5 -10  16        7.81        1.90      3.97 o 
  -4 -10  16        7.94        9.20      4.30 o 
  -3 -10  16      262.65      245.81     11.97 o 
  -2 -10  16        4.85        7.00      4.82 o 
  -1 -10  16      181.53      154.99     17.81 o 
  -7  -9  16        5.61        4.58      3.70 o 
  -6  -9  16       50.01       35.43     12.61 o 
  -5  -9  16      108.04       91.99     17.21 o 
  -4  -9  16       19.17       14.72      7.80 o 
  -3  -9  16       89.92       62.80     10.44 o 
  -2  -9  16      212.93      198.69     10.07 o 
  -1  -9  16       29.53       19.76      7.91 o 
   0  -9  16      285.43      302.19     13.42 o 
  -7  -8  16       15.82       21.70     10.43 o 
  -6  -8  16       15.42       22.37     10.39 o 
  -5  -8  16       67.89       70.19     12.30 o 
  -4  -8  16       38.28       42.87      6.72 o 
  -3  -8  16      154.01      166.06     12.84 o 
  -2  -8  16      141.49      130.67      8.29 o 
  -1  -8  16      120.75      118.20      8.29 o 
   0  -8  16       14.36       10.92      6.44 o 
  -8  -7  16      195.46      217.34     16.96 o 
  -7  -7  16      102.00      109.01     16.78 o 
  -6  -7  16      377.02      406.67     31.63 o 
  -5  -7  16        2.78        0.00      8.59 o 
  -4  -7  16       43.47       63.51     11.60 o 
  -3  -7  16      274.03      299.17     20.87 o 
  -2  -7  16      114.39      110.50      9.95 o 
  -1  -7  16       87.80       93.34     14.00 o 
   0  -7  16       23.28       19.53      7.25 o 
  -8  -6  16        9.48        9.54      9.22 o 
  -7  -6  16       41.73       32.30     17.72 o 
  -6  -6  16       85.36       73.03     12.35 o 
  -5  -6  16      297.40      343.11     18.20 o 
  -4  -6  16      271.36      281.33     25.14 o 
  -3  -6  16       14.02       26.03      9.46 o 
  -2  -6  16      377.37      371.76     14.69 o 
  -1  -6  16       82.70       71.64      7.71 o 
   0  -6  16        3.82        6.75      5.86 o 
  -9  -5  16      411.36      458.89     21.16 o 
  -8  -5  16      405.77      433.18     31.00 o 
  -7  -5  16       37.87       29.71     10.40 o 
  -6  -5  16        3.70        3.94      9.86 o 
  -5  -5  16      191.01      209.51     15.53 o 
  -4  -5  16      123.08      145.41     13.56 o 
  -3  -5  16      246.68      268.32     19.14 o 
  -2  -5  16      239.07      235.62     17.36 o 
  -1  -5  16      867.58      842.14     20.41 o 
   0  -5  16       36.01       22.63      6.41 o 
  -9  -4  16        0.80        9.09     10.50 o 
  -8  -4  16      178.76      223.49     16.10 o 
  -7  -4  16      220.45      233.76     15.89 o 
  -6  -4  16      886.26      819.87     50.37 o 
  -5  -4  16       28.31       31.48     11.76 o 
  -4  -4  16        1.30        0.00      7.33 o 
  -3  -4  16      121.64      161.59     13.79 o 
  -2  -4  16       42.31       44.34      9.84 o 
  -1  -4  16      276.39      284.34     13.11 o 
   0  -4  16        5.76       14.10      6.67 o 
  -9  -3  16      173.32      208.44     15.26 o 
  -8  -3  16       40.25       39.08     10.46 o 
  -7  -3  16      114.79      104.88     15.80 o 
  -6  -3  16       66.61       83.79     14.47 o 
  -5  -3  16       80.41       91.86     14.95 o 
  -4  -3  16       27.98       22.48      9.20 o 
  -3  -3  16      219.15      213.59     16.90 o 
  -2  -3  16      161.98      185.35     13.53 o 
  -1  -3  16        3.49        3.30      5.86 o 
  -9  -2  16      127.32      133.89     16.30 o 
  -8  -2  16       77.99       87.79     14.29 o 
  -7  -2  16      135.60      132.12     15.56 o 
  -6  -2  16        0.18        7.41      7.79 o 
  -5  -2  16      604.24      601.21     40.03 o 
  -4  -2  16       23.87       25.24     10.84 o 
  -3  -2  16       11.20       10.07      7.88 o 
  -2  -2  16      464.60      440.53     28.11 o 
  -1  -2  16      385.39      377.09     17.67 o 
  -9  -1  16       11.96       14.23     10.22 o 
  -8  -1  16        2.28        0.00      7.78 o 
  -7  -1  16       51.83       51.26     10.53 o 
  -6  -1  16      197.01      194.15     14.42 o 
  -5  -1  16      186.50      233.12     17.70 o 
  -4  -1  16      415.61      404.76     26.20 o 
  -3  -1  16       18.40       17.96     11.38 o 
  -2  -1  16        0.50        5.03      7.45 o 
  -8   0  16       44.68       35.71     11.72 o 
  -7   0  16        0.30        4.58      7.17 o 
  -6   0  16      301.95      351.38     26.30 o 
  -5   0  16      139.97      143.25     13.51 o 
  -4   0  16      152.65      140.68     13.32 o 
  -3   0  16      109.02       88.29     15.37 o 
  -7   1  16       81.15       86.27     13.28 o 
  -6   1  16       85.09       69.61     14.18 o 
  -5   1  16      293.14      269.70     20.65 o 
  -5  -8  17      250.44      254.57     32.10 o 
  -4  -8  17       33.35       19.91      6.01 o 
  -3  -8  17        5.24        4.80      4.92 o 
  -6  -7  17        3.55        0.00      8.15 o 
  -5  -7  17      390.64      411.19     21.11 o 
  -4  -7  17      477.98      472.77     21.56 o 
  -3  -7  17        9.14        6.64      5.96 o 
  -2  -7  17       24.41       11.36      8.30 o 
  -7  -6  17       73.77       80.18     13.88 o 
  -6  -6  17      193.27      183.19     25.85 o 
  -5  -6  17      289.96      292.21     18.50 o 
  -4  -6  17      187.36      173.53     15.36 o 
  -3  -6  17       79.84       95.11     12.85 o 
  -2  -6  17      273.15      274.13     12.95 o 
  -7  -5  17       88.35       98.49     16.60 o 
  -6  -5  17       87.33      106.84     23.07 o 
  -5  -5  17      432.47      419.74     20.86 o 
  -4  -5  17        3.42       14.71     11.37 o 
  -3  -5  17        6.44       18.02      9.30 o 
  -2  -5  17       91.11      106.37      9.28 o 
  -7  -4  17        6.17        5.39     10.31 o 
  -6  -4  17       31.85       23.95     10.39 o 
  -5  -4  17       49.00       51.02     18.96 o 
  -4  -4  17      128.42      133.59     13.98 o 
  -3  -4  17       51.72       53.90     11.27 o 
  -7  -3  17        6.03        2.45     14.37 o 
  -6  -3  17       37.66       46.27     11.20 o 
  -5  -3  17        2.44        6.73     10.52 o 
  -4  -3  17      636.02      649.02     23.46 o 
  -7  -2  17       36.15       34.27     10.78 o 
  -6  -2  17       32.69       49.36     13.63 o 
  -5  -2  17      495.74      542.13     22.01 o 
                                                 
